# Supplementary material for: Gene and protein analysis reveals that p53 pathway is functionally inactivated in cytogenetically normal Acute Myeloid Leukemia and Acute Promyelocytic Leukemia
Source: BMC Med Genomics. 2017 Mar 24;10:18. doi: 10.1186/s12920-017-0249-2 (PMC5423421; doi:10.1186/s12920-017-0249-2)
Supplement: Supplementary file 3 — The list of 1153 p53 pathway related genes. (XLS 308 kb) [file 12920_2017_249_MOESM3_ESM.xls]

## Sheet: p53 pathway related genes
	The list of 1153 p53 pathway related genes
					Interaction with p53 related genes						References
P53 functional outcome	Gene ID	Official Symbol	Official Full Name	Other Aliases:	p53	Mdm2	Mdmx	Puma	Slug	Chk2	(PMID)
apoptosis	26574	AATF	apoptosis antagonizing transcription factor	CHE-1; DED; CHE1	1					1	17157788, 22909821, 22983126
hypoxia	5243	ABCB1	ATP-binding cassette, sub-family B (MDR/TAP), member 1	MDR1;CLCS; P-GP; PGY1; ABC20; CD243; GP170; MGC163296	1						20160511
other	9429	ABCG2	ATP-binding cassette, sub-family G (WHITE), member 2	MRX; MXR; ABCP; BCRP; BMDP; MXR1; ABC15; BCRP1; CD338; CDw338; EST157481; MGC102821	1						19107196
pathways	25	ABL1	c-abl oncogene 1, receptor tyrosine kinase	c-ABL; ABL; JTK7; p150; v-abl; bcr/abl	1	1	1			1	10085066, 15865930, 18490454, 20798688, 12110584, 16702947, 19075013,12711320
other	176	ACAN	aggrecan	AGC1; SEDK; AGCAN; CSPG1; MSK16; CSPGCP					1		12917416
KEGG	22985	ACIN1	apoptotic chromatin condensation inducer 1	ACN; ACINUS; fSAP152; KIAA0670; DKFZp667N107
cell cycle	59	ACTA2	actin, alpha 2, smooth muscle, aorta	AAT6; ACTSA	1						9546431, 19946469
ubiquitination	154	ADRB2	adrenergic, beta-2-, receptor, surface	BAR; B2AR; ADRBR; ADRB2R; BETA2AR		1					11588219, 11724970, 21389118
metabolism	156	ADRBK1	adrenergic, beta, receptor kinase 1	GRK2; BARK1; FLJ16718; BETA-ARK1		1					17006543
apoptosis	64782	AEN	apoptosis enhancing nuclease	ISG20L1; pp12744; FLJ12484; FLJ12562	1						18264133, 16288013
metabolism	174	AFP	alpha-fetoprotein	FETA; HPAFP	1						10842185, 15657445, 11571296
nervous syst	375790	AGRN	agrin	FLJ45064	1						19946469~
other	23382	AHCYL2	adenosylhomocysteinase-like 2	FLJ21719; KIAA0828; ADOHCYASE3	1						15042092, 16865262
metabolism	196	AHR	aryl hydrocarbon receptor	bHLHe76		1					10856296
transcription	57379	AICDA	activation-induced cytidine deaminase	AID; ARP2; CDA2; HIGM2		1					16122802
apoptosis	9131	AIFM1	apoptosis-inducing factor, mitochondrion-associated, 1	AIF; PDCD8; COXPD6; MGC111425	1						15077142, 20018168, 16729031
apoptosis	84883	AIFM2	apoptosis-inducing factor, mitochondrion-associated, 2	AMID; PRG3; RP11-367H5.2	1						15273740, 16186796, 18275858
transcription	7965	AIMP2	aminoacyl tRNA synthetase complex-interacting multifunctional protein 2	P38; JTV1; JTV-1; PRO0992	1						18695251
metabolism	203	AK1	adenylate kinase 1		1						10557075
AKT	207	AKT1	v-akt murine thymoma viral oncogene homolog 1	AKT; PKB; RAC; PRKBA; MGC99656; PKB-ALPHA; RAC-ALPHA	1	1	1	1	1		18505846, 17721920, 16007163, 14644432, 11504915, 11923280, 11850850, 15169778, 18548093, 18356162, 18579560, 19389926
AKT	208	AKT2	v-akt murine thymoma viral oncogene homolog 2	PKBB; PRKBB; PKBBETA; RAC-BETA	1						14612499
KEGG	10000	AKT3	v-akt murine thymoma viral oncogene homolog 3 (protein kinase B, gamma)	PKBG; PRKBG; STK-2; PKB-GAMMA; RAC-gamma; RAC-PK-gamma; DKFZp434N0250							From Kegg, 19597332
metabolism	213	ALB	albumin	PRO0883; PRO0903; PRO1341; DKFZp779N1935	1						10542249
oxidative stress	8659	ALDH4A1	aldehyde dehydrogenase 4 family, member A1	P5CD; ALDH4; P5CDh; DKFZp779M035	1						14986171, 14720320, 18356920, 18275858
metabolism	246	ALOX15	arachidonate 15-lipoxygenase	15LOX-1; 15-LOX-1	1						16179498, 18785202
other	154796	AMOT	angiomotin	KIAA1071					1		17637818
other	51421	AMOTL2	angiomotin like 2	LCCP	1						16917513
DNA repair	29945	ANAPC4	anaphase promoting complex subunit 4	APC4						1	17464182
cell cycle	51433	ANAPC5	anaphase promoting complex subunit 5	APC5	1						16319895
cell cycle	51434	ANAPC7	anaphase promoting complex subunit 7	APC7	1						16319895
trans activator	26287	ANKRD2	ankyrin repeat domain 2 (stretch responsive muscle)	ARPP; MGC104314	1						15136035
cytoskeleton	54443	ANLN	anillin, actin binding protein	scra; Scraps; DKFZp779A055	1						12789273, 16203764, 19995712, 20160511
apoptosis	301	ANXA1	annexin A1	ANX1; LPC1	1						16917513, 11423996, 18438429
apoptosis	302	ANXA2	annexin A2	P36; ANX2; LIP2; LPC2; CAL1H; LPC2D; ANX2L4; PAP-IV	1						12907638
apoptosis	317	APAF1	apoptotic peptidase activating factor 1	CED4; APAF-1; DKFZp781B1145	1			1			17603723, 17557868, 11389439, 17263886, 16407291, 17218955, 17024184
ubiquitination	322	APBB1	amyloid beta (A4) precursor protein-binding, family B, member 1 (Fe65)	RIR; FE65; MGC:9072	1						19796171
pathways	324	APC	adenomatous polyposis coli	GS; DP2; DP3; BTPS2; DP2.5	1						9388195, 9735403, 11279192
DNA repair	328	APEX1	APEX nuclease (multifunctional DNA repair enzyme) 1	REF1; APE; APX; APE1; APEN; APEX; HAP1;	1						12357032, 18356920, 19633417, 18275858, 20160511
transcription	339	APOBEC1	apolipoprotein B mRNA editing enzyme, catalytic polypeptide 1	BEDP; HEPR; CDAR1; APOBEC-1	1						11423996, 20890106
metabolism	348	APOE	apolipoprotein E	AD2; LPG; LDLCQ5; MGC1571	1						17388726
apoptosis	8542	APOL1	apolipoprotein L, 1	APOL; APO-L; APOL-I	1						18505729
nervous syst	351	APP	amyloid beta (A4) precursor protein	AAA; AD1; PN2; ABPP; APPI; CVAP; ABETA; CTFgamma	1						19049493,17608641, 21122309, 17054906
DNA repair	54840	APTX	aprataxin	AOA; AOA1; AXA1; EAOH; EOAHA; FHA-HIT; MGC1072; FLJ20157	1						15044383
metabolism	367	AR	androgen receptor	KD; AIS; TFM; DHTR; SBMA; HYSP1; NR3C4; SMAX1; HUMARA	1	1					18332867, 18196567, 15640443, 12145204, 18084622, 14707285
cell cycle	1820	ARID3A	AT rich interactive domain 3A (BRIGHT-like)	DRIL1; DRIL3; BRIGHT; E2FBP1	1						12136662, 12692263, 22172947
other	56938	ARNTL2	aryl hydrocarbon receptor nuclear translocator-like 2	CLIF; MOP9; BMAL2; PASD9; bHLHe6; MGC149671; MGC149672						1	17464182
localization	408	ARRB1	arrestin, beta 1	ARB1, ARR1, arrestin 2; arrestin beta-1		1					16737965
metabolism	409	ARRB2	arrestin, beta 2	ARB2; ARR2; BARR2; DKFZp686L0365		1					11588219, 11724970, 16737965, 21857681
transcription	25842	ASF1A	ASF1 anti-silencing function 1 homolog A (S. cerevisiae)	CIA; CGI-98; HSPC146; DKFZp547E2110	1						20308539, 17242198
cell cycle	259266	ASPM	asp (abnormal spindle) homolog, microcephaly associated (Drosophila)	ASP; MCPH5; Calmbp1; FLJ10517; FLJ10549; FLJ43117; DKFZp686N06184	1						20308539
trans activator	467	ATF3	activating transcription factor 3		1	1			1		11402317,12372430, 12386811,20167600, 12392999, 20592017, 17952119, 20930144
ATM	472	ATM	ataxia telangiectasia mutated	AT1; ATA; ATC; ATD; ATE; ATDC; TEL1; TELO1; MGC74674; DKFZp781A0353	1	1	1		1	1	18089799, 14499692, 15788536, 15314165, 18182996, 19544473, many
other	23300	ATMIN	ATM interactor	ASCIZ; ZNF822; FLJ50270; FLJ61620; FLJ76795; KIAA0431; DKFZp779K1455						1	17525732, 18728389, 21415597
ATM	545	ATR	ataxia telangiectasia and Rad3 related	FRP1; MEC1; SCKL; SCKL1	1					1	9925639, 16741947
cell cycle	6790	AURKA	aurora kinase A	STK15; BTAK;AIK; ARK1; AURA; STK6; STK7; AURORA2; MGC34538	1						12198151, 14702041, 17292827 , 17541033, 18633130, 18311783, 16798743, 17982488, 20196102, 21890637, 23201157, 24480460
cell cycle	9212	AURKB	aurora kinase B	AIK2; AIM1; ARK2; AurB; IPL1; STK5; AIM-1; STK12	1						16171786, 18602486, 16798743, 20013323, 20157117, 22611192
pathways	8312	AXIN1	axin 1	AXIN; MGC52315	1						15526030, 23826318
deacetylation	571	BACH1	BTB and CNC homology 1, basic leucine zipper transcription factor 1	BACH-1	1						19011633, 22348305
apoptosis	572	BAD	BCL2-associated agonist of cell death	BBC2; BCL2L8	1			1			17000778, 17404594, 16243507
apoptosis	573	BAG1	BCL2-associated athanogene	RAP46	1						14646536, 15026618, 10467399, 9582267, 19946469
deacetylation	9532	BAG2	BCL2-associated athanogene 2	BAG-2; KIAA0576; MGC149462; dJ417I1.2	1						20463968
nervous syst	575	BAI1	brain-specific angiogenesis inhibitor 1	GDAIF; FLJ41988	1						9393972, 11875720, 12507886
apoptosis	578	BAK1	BCL2-antagonist/killer 1	BAK; CDN1; BCL2L7; MGC3887; BAK-LIKE; MGC117255	1			1			10352342, 11850803, 12242152, 16243507
cell cycle	54971	BANP	BTG3 associated nuclear protein	SMAR1; BEND1; SMARBP1; FLJ10177; FLJ20538; DKFZp761H172	1	1		1			12494467, 15701641, 19303885, 20075864
apoptosis	580	BARD1	BRCA1 associated RING domain 1		1						11779501, 15782130, 16798743, 19176389
apoptosis	581	BAX	BCL2-associated X protein	BCL2L4	1			1	1		12719722, 18275858, 16243507, 15574335, 16608847, 17115033, 18835564, 17507791, 18628477, 15501222
apoptosis	27113	BBC3	BCL2 binding component 3	PUMA ; JFY1	1			1	1		11463392, 11463391, 19641508, 18275858, 16286009, 16311016, 18182996, 19544473, 20215498, 21852537
other	10286	BCAS2	breast carcinoma amplified sequence 2	DAM1; SPF27; Snt309	1						19903847
trans activator	56647	BCCIP	BRCA2 and CDKN1A interacting protein	TOK1; TOK-1	1						17135243
apoptosis	596	BCL2	B-cell CLL/lymphoma 2	Bcl-2	1		1	1	1		11313951, 14647426, 16443602, 16636671, 17913397, 20160511, 16917513, 21486225, 17565509, 19521340, 16243507, 18628477, 15501222, 16311016, 19544473
apoptosis	597	BCL2A1	BCL2-related protein A1	A1; GRS; BFL1; ACC-1; ACC-2; HBPA1; BCL2L5	1			1			16243507, 20200559, 16413492
apoptosis	598	BCL2L1	BCL2-like 1	bcl-xL; BCLX; BCL2L; Bcl-X; bcl-xS; BCL-XL/S; DKFZp781P2092	1			1			20980256, 17369848, 16151013, 16243507
apoptosis	10018	BCL2L11	BCL2-like 11 (apoptosis facilitator)	BIM; BAM; BOD; BimL; BimEL; BIM-beta6; BIM-beta7; BIM-alpha6				1			10576740, 16243507, 16997913
apoptosis	83596	BCL2L12	BCL2-like 12 (proline rich)	MGC120313; MGC120314; MGC120315	1						20837658, 21200141
apoptosis	79370	BCL2L14	BCL2-like 14 (apoptosis facilitator)	BCLG	1						15958553
apoptosis	599	BCL2L2	BCL2-like 2	BCL-W; BCLW; KIAA0271				1			16243507
trans activator	602	BCL3	B-cell CLL/lymphoma 3	BCL4; D19S37	1	1					12782583, 16384933
transcription	604	BCL6	B-cell CLL/lymphoma 6	BCL5; LAZ3; BCL6A; ZNF51; ZBTB27	1						11914273, 15577913, 16249378, 18346918, 18524763
apoptosis	9774	BCLAF1	BCL2-associated transcription factor 1	BTF; KIAA0164; bK211L9.1	1	1					19705920, 17938203
cytokines	624	BDKRB2	bradykinin receptor B2	receptor for bradykinin	1						10748162
KEGG	627	BDNF	brain-derived neurotrophic factor	MGC34632
apoptosis	8678	BECN1	beclin 1, autophagy related	ATG6; VPS30; beclin1						1	17464182
apoptosis	84707	BEX2	brain expressed X-linked 2	BEX1; DJ79P11.1				1			19711341
senescence	8553	BHLHE40	basic helix-loop-helix family, member e40	DEC1; BHLHB2; STRA13; Stra14; SHARP-2; FLJ99214	1						18025081, 18556654, 22723347
trans repressor	79365	BHLHE41	basic helix-loop-helix family, member e41	DEC2; BHLHB3; SHARP1; SHARP-1	1						18838394, 16798743
apoptosis	637	BID	BH3 interacting domain death agonist	FP497; MGC15319; MGC42355	1			1	1		12402042, 19074266, 16243507, 18182996, 19544473
apoptosis	638	BIK	BCL2-interacting killer (apoptosis-inducing)	NBK; BP4; BIP1	1			1			11971188, 15809295, 17027756, 19147537, 16243507, 14749373
other	274	BIN1	bridging integrator 1	AMPH2; AMPHL; SH3P9; MGC10367; DKFZp547F068		1					18237448
KEGG	329	BIRC2	baculoviral IAP repeat-containing 2	API1; MIHB; HIAP2; RNF48; cIAP1; Hiap-2; c-IAP1							From Kegg
apoptosis	330	BIRC3	baculoviral IAP repeat-containing 3	AIP1; API2; MIHC; CIAP2; HAIP1; HIAP1; MALT2; RNF49; c-IAP2	1	1					16917513, 23032264
apoptosis	332	BIRC5	baculoviral IAP repeat-containing 5	Survivin; API4; EPR-1	1					1	18698017, 20160511, 17916908, 17178848
ubiquitination	57448	BIRC6	baculoviral IAP repeat-containing 6	BRUCE; APOLLON; FLJ13726; FLJ13786; KIAA1289	1						15640352, 19223905
KEGG	79444	BIRC7	baculoviral IAP repeat-containing 7	LIVIN; KIAP; MLIAP; RNF50; ML-IAP
apoptosis	641	BLM	Bloom syndrome, RecQ helicase-like	BS; RECQ2; RECQL2; RECQL3; MGC126616; MGC131618; MGC131620	1					1	11399766, 20719863
other	29760	BLNK	B-cell linker	SLP65; BASH; LY57; BLNK-S;SLP-65; MGC111051	1	1					20008789
apoptosis	90427	BMF	Bcl2 modifying factor	FLJ00065				1			16243507
trans repressor	648	BMI1	BMI1 polycomb ring finger oncogene	PCGF4; RNF51; MGC12685	1				1		19575017, 19755852, 20232599,12714971, 17395774, 21505102, 16311016
pathways	652	BMP4	bone morphogenetic protein 4	ZYME; BMP2B; OFC11; BMP2B1; MCOPS6					1		11025206, 17272306, 16179074, 16135532, 15703886
pathways	655	BMP7	bone morphogenetic protein 7	OP-1					1		15246821
apoptosis	665	BNIP3L	BCL2/adenovirus E1B 19kDa interacting protein 3-like	NIX; BNIP3a	1						12606722, 15607964, 15016801
apoptosis	666	BOK	BCL2-related ovarian killer	BOKL; BCL2L9; MGC4631				1			16243507
pathways	673	BRAF	v-raf murine sarcoma viral oncogene homolog B1	B-RAF1; BRAF1; RAFB1; FLJ95109; MGC126806; MGC138284			1				18172009
DNA repair	672	BRCA1	breast cancer 1, early onset	IRIS; PSCP; BRCAI; BRCC1; RNF53; BROVCA1	1				1	1	9582019, 9926942, 20160511,12024039, 12802282, 16990782, 21489318, 10724175, 14701743, 16452195
DNA repair	675	BRCA2	breast cancer 2, early onset	FAD; FACD; FAD1; BRCC2; FANCB; FANCD; FANCD1; BROVCA2	1				1	1	9811893, 11343905, 20421506, 15734731, 19544473, 18797466, 18317453
ubiquitination	79184	BRCC3	BRCA1/BRCA2-containing complex, subunit 3	C6.1A; BRCC36; CXorf53; RP11-143H17.2	1						14636569
senescence	29117	BRD7	bromodomain containing 7	BP75; NAG4; CELTIX1	1						20228809, 20660729
cell cycle	9577	BRE	brain and reproductive organ-expressed (TNFRSF1A modulator)	BRCC4; BRCC45	1						16518872
other	55727	BTBD7	BTB (POZ) domain containing 7	FUP1; MGC48310; DKFZp686N0544					1		20671187
cell cycle	694	BTG1	B-cell translocation gene 1, anti-proliferative	involved in a t(8;12) in a case of B-CLL	1						1373383, 8944033, 15449376, 16818519, 19746446
cell cycle	7832	BTG2	BTG family, member 2	TIS21; PC3; MGC126063; MGC126064	1						10657898, 11267995, 16456675, 17234770, 18356920, 19946469, 16418486, 19746446, 8944033
cell cycle	10950	BTG3	BTG family, member 3	ANA; TOB5; TOFA; TOB55; MGC8928	1						17690688, 18356920,19746446
ubiquitination	8945	BTRC	beta-transducin repeat containing	betaTrCP;FWD1; FBW1A; FBXW1; bTrCP; FBXW1A; bTrCP1; MGC4643; BETA-TRCP	1	1					19196987, 20708156, 21317463, 22976441
cell cycle	699	BUB1	budding uninhibited by benzimidazoles 1 homolog (yeast)	BUB1A; BUB1L; hBUB1	1					1	17488820, 19270499, 16798743, 19252416, 16729057, 12711320
cell cycle	701	BUB1B	budding uninhibited by benzimidazoles 1 homolog beta (yeast)	BUBR1; SSK1; Bub1A; MAD3L; hBUBR1; BUB1beta	1						15870277, 17671183, 16449973, 16798743
cell cycle	9184	BUB3	budding uninhibited by benzimidazoles 3 homolog (yeast)	BUB3L; hB						1	12711320
oxidative stress	220042	C11orf82	chromosome 11 open reading frame 82	noxin; FLJ13936; FLJ25416; FLJ38838	1						17515607
oxidative stress	57103	C12orf5	chromosome 12 open reading frame 5	TIGAR ((TP53-induced glycolysis and apoptosis regulator))	1						16839880 , 16839873, 17380161, 17204863, 18356920, 19633417
cell cycle	28984	C13orf15	chromosome 13 open reading frame 15	RGC32; RGC-32; KIAA0564; MGC87338; bA157L14.2	1						17146433
trans activator	79447	C16orf53	chromosome 16 open reading frame 53	GAS; PA1; MGC4606; FLJ22459	1						19039327
trans repressor	23523	CABIN1	calcineurin binding protein 1	CAIN; PPP3IN; KIAA0330	1						19668210, 23303793
apoptosis	91768	CABLES1	Cdk5 and Abl enzyme substrate 1	IK3-1; CABLES; HsT2563; FLJ35924	1						11706030, 14637168
apoptosis	81928	CABLES2	Cdk5 and Abl enzyme substrate 2	ik3-2; C20orf150; dJ908M14.2	1						14637168
other	94032	CAMK2N2	calcium/calmodulin-dependent protein kinase II inhibitor 2	CAMKIIN; CAM-KIIN		1					19586909
other	823	CAPN1	calpain 1, (mu/I) large subunit	CANP; muCL; CANP1; CANPL1; muCANP	1						8972227
apoptosis	824	CAPN2	calpain 2, (m/II) large subunit	CANP2; mCANP; CANPL2; CANPml; FLJ39928	1						19946469, 8972227
methylation	10498	CARM1	coactivator-associated arginine methyltransferase 1	PRMT4	1						15186775, 15186770,
apoptosis	834	CASP1	caspase 1, apoptosis-related cysteine peptidase (interleukin 1, beta, convertase)	ICE; P45; IL1BC	1						19382257, 15958553, 16905214
apoptosis	843	CASP10	caspase 10, apoptosis-related cysteine peptidase	MCH4; ALPS2; FLICE2	1						14688482
apoptosis	120329	CASP12	caspase 12 (gene/pseudogene)	CASP12P1				1			17024184
apoptosis	835	CASP2	caspase 2, apoptosis-related cysteine peptidase	ICH1; NEDD2; CASP-2; ICH-1L; ICH-1L/1S	1	1					19850968, 12193789, 19581929, 19023332, 21726810, 17229639
apoptosis	836	CASP3	caspase 3, apoptosis-related cysteine peptidase	CPP32; SCA-1; CPP32B	1	1	1	1			19850968, 11840332, 12874296, 16905769, 11463392, 17237824, 20640889
apoptosis	839	CASP6	caspase 6, apoptosis-related cysteine peptidase	MCH2	1					1	12089322, 18064040, 17464182
apoptosis	840	CASP7	caspase 7, apoptosis-related cysteine peptidase	MCH3; CMH-1; ICE-LAP3	1						18064040
apoptosis	841	CASP8	caspase 8, apoptosis-related cysteine peptidase	CAP4; MACH; MCH5; FLICE; ALPS2B; Casp-8; FLJ17672; MGC78473	1						10988287, 14553942
apoptosis	842	CASP9	caspase 9, apoptosis-related cysteine peptidase	MCH6; APAF3; APAF-3; ICE-LAP6; CASPASE-9c				1	1	1	11463392, 17237824, 17205110, 19389392, 19544473, 17464182
cytoskeleton	857	CAV1	caveolin 1, caveolae protein, 22kDa	CAV; CGL3; BSCL3; VIP21; MSTP085	1	1					11514613, 19302216, 19946469, 19318577
trans activator	55749	CCAR1	cell division cycle and apoptosis regulator 1	MGC44628; RP11-437A18.1	1						18722177
other	29903	CCDC106	coiled-coil domain containing 106	ZNF581; HSU79303	1						16169070, 20159018
cell cycle	8900	CCNA1	cyclin A1		1						11069295, 16799873, 16480579, 19056339, 10068680, 20133971, 19082485, 14510945, 17910043, 15489899, 11090075
cell cycle	890	CCNA2	cyclin A2	CCN1; CCNA	1	1					10682678, 16798743, 17982488, 20160511, 14510945, 19671680, 9388200
cell cycle	891	CCNB1	cyclin B1	CCNB	1						10682678, 11313928,
cell cycle	9133	CCNB2	cyclin B2	HsT17299	1						17982488, 20160511
KEGG	85417	CCNB3	cyclin B3								From Kegg
cell cycle	595	CCND1	cyclin D1	BCL1; PRAD1; U21B31; D11S287E		1			1		9769125, 16522546, 16334487, 19029954, 15684718, 20564361
cell cycle	894	CCND2	cyclin D2	KIAK0002; MGC102758	1				1		16905214, 15016801, 16334487, 19544473
KEGG	898	CCNE1	cyclin E1								From Kegg, 18400748, , 17486057
cell cycle	900	CCNG1	cyclin G1	CCNG	1	1				1	7957050, 9013707, 9696022, 9209401, 12015958, 19584283, 16418486, 12167164, 11983168, 17464182
cell cycle	901	CCNG2	cyclin G2		1						17123511, 15854287, 22589537
cell cycle	902	CCNH	cyclin H	CAK; p34; p37	1						9840937
cell cycle	8812	CCNK	cyclin K	CPR4; MGC9113	1						11988847
KEGG	947	CD34	CD34 molecule								12935957
cytokines	959	CD40LG	CD40 ligand	IGM; IMD3; TRAP; gp39; CD154; CD40L; HIGM1; T-BAM; TNFSF5; hCD40L	1						12011072
cytokines	960	CD44	CD44 molecule (Indian blood group)	IN; LHR; MC56; MDU2; MDU3; MIC4; Pgp1; CDW44; CSPG8; HCELL; MUTCH-I; ECMR-III; MGC10468	1				1		18614011, 20160511, 16990782-APL, 21390059, 20691079
ECM	3732	CD82	CD82 molecule	KAI1; R2; 4F9; C33; IA4; ST6; GR15; SAR2; TSPAN27	1						10828889, 10913345, 11095940, 16260083, 15580298, 12527206
dephosphorylation	8556	CDC14A	cell division cycle 14 homolog A (S. cerevisiae)	cdc14; hCDC14	1						10644693
dephosphorylation	8555	CDC14B	CDC14 cell division cycle 14 homolog B (S. cerevisiae)	CDC14B3; Cdc14B1; Cdc14B2; hCDC14B	1						10644693
cell cycle	991	CDC20	cell division cycle 20 homolog (S. cerevisiae)	CDC20A; p55CDC; MGC102824; bA276H19.3	1						17873905, 16798743, 17982488, 20160511, 16729057
cell cycle	993	CDC25A	cell division cycle 25 homolog A (S. pombe)	CDC25A2	1					1	17001315, 16798743, 16488126, 18292828, 19289404
cell cycle	994	CDC25B	cell division cycle 25 homolog B (S. pombe)							1	19230643, 12711320
cell cycle	995	CDC25C	cell division cycle 25 homolog C (S. pombe)	CDC25	1					1	7667636, 10853038, 16582636, 15574328, 20160511, 16753148, 12386164
cell cycle	998	CDC42	cell division cycle 42 (GTP binding protein, 25kDa)	G25K; CDC42Hs	1						10828879, 11077443
KEGG	8318	CDC45	cell division cycle 45 homolog (S. cerevisiae)	CDC45L; CDC45L2; PORC-PI-1
KEGG	990	CDC6	cell division cycle 6 homolog (S. cerevisiae)	CDC18L; HsCDC6; HsCDC18
cell cycle	999	CDH1	cadherin 1, type 1, E-cadherin (epithelial)	UVO; CDHE; ECAD; LCAM; Arc-1; CD324	1	1			1		19477924, 20935501, 16980628, 19448627, 11912130, 12508111, 17525203, 15790452, 19544473
cytoskeleton	1003	CDH5	cadherin 5, type 2 (vascular endothelium)	7B4; CD144; FLJ17376					1		19046938
cell cycle	983	CDK1	cell division cycle 2, G1 to S and G2 to M	CDC2; CDC28A; P34CDC2	1	1	1				2141171, 11032828, 11313928, 17361486, 16798743, 20160511, 11359766, 12429924, 11999551, 16004607, 12429924, 11999551, 16004607, 19721810
other	5129	CDK18	cyclin-dependent kinase 18	PCTK3; PCTAIRE; PCTAIRE3						1	17464182
cell cycle	1017	CDK2	cyclin-dependent kinase 2	p33(CDK2)	1	1	1				17786043, 19307310, 17982488, 15735705
cell cycle	1019	CDK4	cyclin-dependent kinase 4	CMM3; PSK-J3; MGC14458	1						19307310, 16798743, 7851794
phosporylation	1020	CDK5	cyclin-dependent kinase 5	PSSALRE	1	1					17591690, 18490454
cell cycle	80279	CDK5RAP3	CDK5 regulatory subunit associated protein 3	LZAP; C53; IC53; HSF-27; MST016; OK/SW-cl.114	1						16173922
KEGG	1021	CDK6	cyclin-dependent kinase 6	PLSTIRE; MGC59692							From Kegg, 19307310, 12833137
cell cycle	1022	CDK7	cyclin-dependent kinase 7	CAK1; MO15; STK1; CDKN7; p39MO15	1						9372954, 9840937, 11096075
trans activator	1024	CDK8	cyclin-dependent kinase 8	K35; MGC126074; MGC126075	1						17612495
phosporylation	1025	CDK9	cyclin-dependent kinase 9	TAK; C-2k; CTK1; CDC2L4; PITALRE	1	1					16552184, 16741955, 23603988
cell cycle	1026	CDKN1A	cyclin-dependent kinase inhibitor 1A (p21, Cip1)	P21; CIP1; SDI1; WAF1; CAP20; CDKN1; MDA-6; p21CIP1	1	1	1	1	1	1	12748190, 19946469, 18474260, 9764819, 21368573, 13130078, 14633995, 14761977, 17371838, 14712235, 18086887, 19721810, 21148311, 18215742, 12748190, 12151395, 15123817, 8756351, 16311016, 18853422, 19544473, 16317088, 18332866
cell cycle	1027	CDKN1B	cyclin-dependent kinase inhibitor 1B (p27, Kip1)	P27KIP1; KIP1; MEN4; CDKN4; MEN1B					1		16311016, 18182996
cell cycle	1029	CDKN2A	cyclin-dependent kinase inhibitor 2A (melanoma, p16, inhibits CDK4)	ARF; MLM; p14; p16; p19; CMM2; INK4; MTS1; TP16; CDK4I; CDKN2; INK4a; p14ARF; p16INK4; p16INK4a	1	1	1	1		1	19667402, 20160511, 20303758, 17086174, 11223036, 11297540, 12370303, 19721810, 16705183, 19737931
cell cycle	55602	CDKN2AIP	CDKN2A interacting protein	CARF; FLJ20036		1					12154087, 17460193, 20536841, 18292944
KEGG	1050	CEBPA	CCAAT/enhancer binding protein (C/EBP), alpha	CEBP; C/EBP-alpha							From Kegg, 19797526, 12563308, 19561324, 19075268, 21134977, 11684017
metabolism	1056	CEL	carboxyl ester lipase (bile salt-stimulated lipase)	BAL; FAP; BSDL; BSSL; CELL; FAPP; LIPA; CEase; MODY8	1						11571296
cell cycle	1058	CENPA	centromere protein A	CENP-A	1						16798743, 17982488
pathways	9350	CER1	cerberus 1, cysteine knot superfamily, homolog (Xenopus laevis)	DAND4; MGC96951; MGC119894; MGC119895					1		10748465, 19389392
apoptosis	8837	CFLAR	CASP8 and FADD-like apoptosis regulator	c-FLIP; CASH; FLIP; MRIT; CLARP; FLAME; Casper; FLAME1; FLAME-1; I-FLICE; c-FLIPL; c-FLIPR; c-FLIPS; CASP8AP1	1						15634909, 18559494
isomerization	26038	CHD5	chromodomain helicase DNA binding protein 5	KIAA0444; DKFZp434N231	1						19799793
ATM	1111	CHEK1	CHK1 checkpoint homolog (S. pombe)	CHK1	1		1			1	15016801, 16798743, 20160511, 16511572
ATM	11200	CHEK2	CHK2 checkpoint homolog (S. pombe)	CHK2; CDS1; LFS2; RAD53; HuCds1; PP1425	1	1	1			1	10531348, 10673500, 10673501 , 10710310, 19176998, 18356920, 17982488, 20348845, 16940182, 16943424, 16511560, 16163388
cytoskeleton	92421	CHMP4C	chromatin modifying protein 4C	Shax3; SNF7-3; VPS32C; MGC22825	1						19302216
KEGG	11261	CHP	calcium binding protein P22	SLC9A1BP
NF-kB	1147	CHUK	conserved helix-loop-helix ubiquitous kinase	IKK-alpha;IKK1; IKKA; IKBKA; TCF16; NFKBIKA	1						15469934, 17466617
cytoskeleton	26586	CKAP2	cytoskeleton associated protein 2	LB1; TMAP; se20-10; FLJ10749; DKFZp686L1238	1						16061649
metabolism	1158	CKM	creatine kinase, muscle	CKMM; M-CK	1						9690516
metabolism	9635	CLCA2	chloride channel accessory 2	CACC; CACC3; CLCRG2; CaCC-3; FLJ97885	1						19654313
cytoskeleton	5010	CLDN11	claudin 11	OSP; OTM					1		16311016
cytoskeleton	1365	CLDN3	claudin 3	RVP1; HRVP1; C7orf1; CPE-R2; CPETR2					1		19544473
apoptosis	25932	CLIC4	chloride intracellular channel 4	H1; huH1; p64H1; CLIC4L; MTCLIC; FLJ38640; DKFZp566G223	1						11997498
trans activator	1213	CLTC	clathrin, heavy chain (Hc)	Hc; CHC; CHC17; CLH-17; CLTCL2; KIAA0034	1						16618797
apoptosis	1191	CLU	clusterin	CLI; AAG4; APOJ; KUB1; SGP2; SGP-2; SP-40; TRPM2; TRPM-2; MGC24903	1						14508108, 15492264, 15530543, 20160511, 16990782, 19879425
ECM	7373	COL14A1	collagen, type XIV, alpha 1	UND	1						9764819
ECM	80781	COL18A1	collagen, type XVIII, alpha 1	KNO; KNO1; FLJ27325; FLJ34914; MGC74745	1						18549324
ECM	1310	COL19A1	collagen, type XIX, alpha 1	COL9A1L; D6S228E	1						9764819
ECM	1277	COL1A1	collagen, type I, alpha 1	OI4	1						9764819
ECM	1278	COL1A2	collagen, type I, alpha 2	OI4	1						9764819, 15345715
ECM	1280	COL2A1	collagen, type II, alpha 1	AOM; ANFH; SEDC; COL11A3; MGC131516					1		12917416
metabolism	1312	COMT	catechol-O-methyltransferase		1						11571296
ubiquitination	8533	COPS3	COP9 constitutive photomorphogenic homolog subunit 3 (Arabidopsis)	CSN3; SGN3	1						12917637
pathways	10987	COPS5	COP9 constitutive photomorphogenic homolog subunit 5 (Arabidopsis)	CSN5; JAB1; SGN5; MOV-34; MGC3149; COPS5	1	1					17879958, may be also 11285227
nervous syst	57175	CORO1B	coronin, actin binding protein, 1B	CORONIN-2; DKFZp762I166	1						16946709
metabolism	1357	CPA1	carboxypeptidase A1 (pancreatic)	CPA	1						15684611
cytokines	1380	CR2	complement component (3d/Epstein Barr virus) receptor 2	C3DR; CD21; SLEB9	1						2557614, 1431101
cytoskeleton	92359	CRB3	tight junctions at the apical surface of epithelial cells						1		19544473
trans repressor	1385	CREB1	cAMP responsive element binding protein 1	CREB; MGC9284	1	1		1			19930465, 12697808
acetylation	1387	CREBBP	CREB binding protein	CBP; RSTS; KAT3A	1						19357310, 11358491, 20962272, 20962272, 21220944
chaperon	1410	CRYAB	crystallin, alpha B	CRYA2; CTPP2; HSPB5	1						19799611, 19777343
other	1429	CRYZ	crystallin, zeta (quinone reductase)	FLJ41475; DKFZp779E0834	1						12789273
apoptosis	1434	CSE1L	CSE1 chromosome segregation 1-like (yeast)	CAS; CSE1; XPO2; MGC117283; MGC130036; MGC130037	1						12510150, 14553942, 17719542, 15016801, 18212532
cytokines	1437	CSF2	colony stimulating factor 2 (granulocyte-macrophage)	GMCSF; MGC131935; MGC138897	1						19843515
ATM	1452	CSNK1A1	casein kinase 1, alpha 1	CK1; HLCDGP1; PRO2975	1	1	1				10050879, 18246126, 10606744, 20041275, 21331045, 19759023, 21317463, 16024788, 19721810, 23028042
ATM	1453	CSNK1D	casein kinase 1, delta	HCKID	1	1					9349507, 11103931, 12924632, 20041275, 22976441
ATM	1457	CSNK2A1	casein kinase 2, alpha 1 polypeptide	CK2, CK2A1, CKII	1	1					7735330, 10747897, 16335531, 18548200
phosporylation	1460	CSNK2B	casein kinase 2, beta polypeptide	G5A; CK2B; CK2N; CSK2B; MGC138222; MGC138224	1						10214938
trans repressor	1487	CTBP1	C-terminal binding protein 1	BARS; MGC104684					1		18485278, 17194444
trans repressor	1488	CTBP2	C-terminal binding protein 2			1					12867035
trans activator	10664	CTCF	CCCTC-binding factor (zinc finger protein)		1			1			20101205, 20478995, 20818159
cytokines	1489	CTF1	cardiotrophin 1	CT1; CT-1	1						11571296
pathways	1499	CTNNB1	catenin (cadherin-associated protein), beta 1, 88kDa	b-catenin; CTNNB; FLJ25606; FLJ37923; DKFZp686D 02253	1				1		10357817, 15064706, 12485879, 11532955, 16930536, 15790452, 11402039, 16311016, 19389926
pathways	1500	CTNND1	catenin (cadherin-associated protein), delta 1	P120CTN ; CAS; p120; CTNND; P120CAS; KIAA0384					1		15077190
apoptosis	1509	CTSD	cathepsin D	CPSD; CLN10; MGC2311	1						9619826, 19946469
cytoskeleton	1513	CTSK	cathepsin K	CTSO; PKND; PYCD; CTS02; CTSO1; CTSO2; MGC23107	1						9764819
ubiquitination	8451	CUL4A	cullin 4A		1						15548678
pathways	9820	CUL7	cullin 7	KIAA0076; dJ20C7.5	1						16875676, 16547496, 17586686, 17942889, 17332328
ubiquitination	23113	CUL9	PARkin-like cytoplasmic protein, cullin 9	PARC; H7AP1; RP3-330M21.2; DKFZp686G1042; DKFZp686P2024	1						12526791, 18230339, 16875676, 17332328
cytoskeleton	1523	CUX1	cut-like homeobox 1	CDP; CUX; p75; CASP; CDP1; COY1; Clox; p100; p110; p200; CUTL1; GOLIM6; CDP/Cut; Cux/CDP; Nbla10317					1		20224295
cytokines	6376	CX3CL1	chemokine (C-X3-C motif) ligand 1	fractalkine; NTN; NTT; CXC3; CXC3C; SCYD1; ABCD-3; C3Xkine; neurotactin	1						10919640, 14720320
cytokines	2919	CXCL1	chemokine (C-X-C motif) ligand 1 (melanoma growth stimulating activity, alpha)	FSP; GRO1; GROa; MGSA; NAP-3; SCYB1; MGSA-a; CINC					1		18182996, 15108330, 19258312
cytokines	6387	CXCL12	chemokine (C-X-C motif) ligand 12	IRH; PBSF; SDF1; TLSF; SDF1A; SDF1B; TPAR1; SCYB12					1		21182836
cytokines	3577	CXCR1	chemokine (C-X-C motif) receptor 1	C-C; CD128; CD181; CKR-1; IL8R1; IL8RA; CMKAR1; IL8RBA; CDw128a; C-C-CKR-1	1						11571296
apoptosis	54205	CYCS	cytochrome c, somatic	CYC; HCS; THC4				1			17263886, 17218955, 17237824
apoptosis	26999	CYFIP2	cytoplasmic FMR1 interacting protein 2	PIR121	1						15856024, 17245118, 19946469
pathways	153090	DAB2IP	DAB2 interacting protein	AIP1; AF9Q34; DIP1/2; FLJ39072; KIAA1743	1						20308539
apoptosis	1612	DAPK1	death-associated protein kinase 1	DAPK; DKFZp781I035	1						11146619, 12370243
apoptosis	1613	DAPK3	death-associated protein kinase 3	ZIP; ZIPK; FLJ36473		1					15001356, 23146908
deubiquitination	1616	DAXX	death-domain associated protein	DAP6; EAP1; BING2; MGC126245; MGC126246	1	1					15364927, 16845383, 18583933, 15570294, 20153724, 20935220, 23405218
cytoS-6	9201	DCLK1	doublecortin-like kinase 1	DCAMKL1; DCLK; DCDC3A; KIAA0369						1	12711320
cytoskeleton	10540	DCTN2	dynactin 2 (p50)	RBP50; DCTN50; DYNAMITIN	1						11025661, 16969106, 12145320
DNA repair	1643	DDB2	damage-specific DNA binding protein 2, 48kDa	DDBB; UV-DDB2; FLJ34321; p48	1	1					1197195, 12170774, 16905214, 18356920, 18474260, 19541625
DNA repair	1649	DDIT3	DNA-damage-inducible transcript 3	GADD153; CHOP; CEBPZ; CHOP10; MGC4154	1			1			18313712, 16917513, 10523647,14685163, 23361066, 16407291, 17368424, 17616685, 18801901, 22761832
hypoxia	54541	DDIT4	DNA-damage-inducible transcript 4	REDD1; Dig2; REDD-1; RTP801; FLJ20500; RP11-442H21.1	1						12453409, 11423996, 19242117, 15940259
pathways	780	DDR1	discoidin domain receptor tyrosine kinase 1	CAK; DDR; NEP; PTK3; RTK6; TRKE; CD167; EDDR1; MCK10; NTRK4; PTK3A	1				1		12628922, 18356920, 18853422
pathways	4921	DDR2	discoidin domain receptor tyrosine kinase 2	TKT; MIG20a; NTRKR3; TYRO10					1		18853422
transcription	10521	DDX17	DEAD (Asp-Glu-Ala-Asp) box polypeptide 17	P72; RH70; DKFZp761H2016	1	1					18631126, 20663877, 17226766
transcription	29118	DDX25	DEAD (Asp-Glu-Ala-Asp) box polypeptide 25	GRTH	1						18430733
trans activator	1655	DDX5	DEAD (Asp-Glu-Ala-Asp) box polypeptide 5	p68; HLR1; G17P1; HUMP68; DKFZp434E109; DKFZp686J01190	1						15660129, 19171422
KEGG	1676	DFFA	DNA fragmentation factor, 45kDa, alpha polypeptide	DFF1; ICAD; DFF-45
KEGG	1677	DFFB	DNA fragmentation factor, 40kDa, beta polypeptide (caspase-activated DNase)	CAD; CPAN; DFF2; DFF40; DFF-40
oxidative stress	1718	DHCR24	24-dehydrocholesterol reductase	seladin-1; KIAA0018; SELADIN1; Nbla03646	1	1					15577914, 17984220
metabolism	1719	DHFR	dihydrofolate reductase			1					18451149, 15684718
metabolism	10202	DHRS2	dehydrogenase/reductase (SDR family) member 2	HEP27; SDR25C1	1	1					20547751
apoptosis	56616	DIABLO	diablo homolog (Drosophila)	SMAC; SMAC3; DIABLO-S; FLJ10537; FLJ25049	1			1			17237824
apoptosis	22943	DKK1	dickkopf homolog 1 (Xenopus laevis)	SK; DKK-1; Dickkopf-1	1						10777218, 15668788
nervous syst	1742	DLG4	discs, large homolog 4 (Drosophila)	PSD95; SAP90; SAP-90; FLJ97752; FLJ98574		1					14642282
ubiquitination	9787	DLGAP5	discs, large (Drosophila) homolog-associated protein 5	DLG7; HURP; KIAA0008	1						17322106, 22230478, 16798743, 22230478
trans activator	9988	DMTF1	cyclin D binding myb-like transcription factor 1	DMP1; DMTF; hDMP1; FLJ25188; FLJ41265; FLJ76054	1						10898794, 17237816, 22331460
other	1786	DNMT1	DNA (cytosine-5-)-methyltransferase 1	AIM; DNMT; MCMT; CXXC9; FLJ16293; MGC104992	1						16773959, 11137995, 14583449, 20160511, 20570896
other	1801	DPH1	DPH1 homolog (S. cerevisiae)	DPH2L; OVCA1; DPH2L1; FLJ33211	1						20308539,14744934, 18181179
apoptosis	55332	DRAM1	DNA-damage regulated autophagy modulator 1	DRAM; FLJ11259	1						17397945, 16839881, 17102582, 15940259
cytoskeleton	1829	DSG2	desmoglein 2	HDGC; CDHF5; ARVC10; ARVD10; MGC117034; MGC117036; MGC117037					1		9182671 , 15790452
cytoskeleton	1832	DSP	desmoplakin	DPI; DPII					1		9182671
MAPK	1843	DUSP1	dual specificity phosphatase 1	MKP1; HVH1; CL100; MKP-1; PTPN10	1						12890671, 15611668, 18403641, 18356920
MAPK	8446	DUSP11	dual specificity phosphatase 11 (RNA/RNP complex 1-interacting)	PIR1	1						19120688
MAPK	1844	DUSP2	dual specificity phosphatase 2	PAC1; PAC-1	1						12673251, 10339498
dephosphorylation	78986	DUSP26	dual specificity phosphatase 26 (putative)	MKP8; LDP-4; NATA1; SKRP3; DUSP24; MGC1136; MGC2627	1						20562916
MAPK	1846	DUSP4	dual specificity phosphatase 4	MKP2; TYP; HVH2; MKP-2	1						16778175
MAPK	1847	DUSP5	dual specificity phosphatase 5	DUSP; HVH3	1						12944906
transcription	1854	DUT	deoxyuridine triphosphatase	dUTPase; FLJ20622	1						19015155, 20160511, 12374095
cytoskeleton	8655	DYNLL1	dynein, light chain, LC8-type 1	LC8; PIN; DLC1; DLC8; LC8a; DNCL1; hdlc1; DNCLC1; MGC126137; MGC126138	1						15611139
phosporylation	1859	DYRK1A	dual-specificity tyrosine-(Y)-phosphorylation regulated kinase 1A	MNB; DYRK; HP86; MNBH; DYRK1	1						20696760
phosphorylation	8445	DYRK2	dual-specificity tyrosine-(Y)-phosphorylation regulated kinase 2	FLJ21217; FLJ21365	1	1					17349958, 18599021, 19965871
trans activator	1869	E2F1	E2F transcription factor 1	E2F-1, RBAP1, RBBP3, RBP3	1	1	1	1		1	15838517, 16530485, 19946469, 17982488, 7774910, 18194653, 9856953, 10688665, 10207094, 9486847, 12080472, 18521084, 1875477, 20837136, 12532331, 14739777, 16088944, 18172009, 19721810, 14684737, 17263886, 15024084, 12717439
trans activator	1870	E2F2	E2F transcription factor 2	E2F-2	1	1					10619603, 11172602, 17916908,17167174, 16277552, 11172602
trans activator	1871	E2F3	E2F transcription factor 3	E2F-3; KIAA0075; MGC104598; DKFZp686C18211	1						17167174, 18663357, 18235226
trans activator	1874	E2F4	E2F transcription factor 4, p107/p130-binding	E2F-4	1						10619603, 11799067
trans activator	1875	E2F5	E2F transcription factor 5, p130-binding	E2F-5	1						17982488
trans activator	79733	E2F8	E2F transcription factor 8	FLJ23311	1						16179649, 18202719, 18194653, 16798743
ubiquitination	1877	E4F1	E4F transcription factor 1	E4F; MGC99614	1						17110336
cell cycle	1894	ECT2	epithelial cell transforming sequence 2 oncogene	ARHGEF31; FLJ10461; MGC138291	1						16778203
cytoskeleton	1906	EDN1	endothelin 1	ET1; HDLCQ7		1					18199551
transcription	1915	EEF1A1	eukaryotic translation elongation factor 1 alpha 1	EF1A; CCS3; PTI1; CCS-3; EEF-1; EEF1A; EF-Tu; LENG7; eEF1A-1; FLJ25721; GRAF-1EF; MGC16224; MGC102687; MGC131894; HNGC:16303	1						9269753
apoptosis	1917	EEF1A2	eukaryotic translation elongation factor 1 alpha 2	HS1; STN; EF1A; STNL; EEF1AL; FLJ41696; EF-1-alpha-2	1						9269753, 17188467
transcription	1938	EEF2	eukaryotic translation elongation factor 2	EF2; EEF-2	1						12891704
other	30008	EFEMP2	EGF containing fibulin-like extracellular matrix protein 2	MBP1; UPH1; FBLN4	1						10380882
pathways	1950	EGF	epidermal growth factor	URG; HOMG4					1		16541421
pathways	1956	EGFR	epidermal growth factor receptor (erythroblastic leukemia viral (v-erb-b) oncogene homolog, avian)	ERBB; HER1; mENA; ERBB1; PIG61	1				1		18356920, 20182617, 18685621
transcription	1958	EGR1	early growth response 1	TIS8; AT225; G0S30; NGFI-A; ZNF225; KROX-24; ZIF-268	1						9242687, 11251186, 12972029, 12629205, 15958557, 8389468, 14729959
other	79813	EHMT1	euchromatic histone-lysine N-methyltransferase 1	GLP; KMT1D; DEL9q34; FP13812; FLJ12879; KIAA1876; EUHMTASE1; Eu-HMTase1; bA188C12.1; DKFZp667M072; RP11-188C12.1		1					20588255
apoptosis	9538	EI24	etoposide induced 2.4 mRNA	PIG8; TP53I8	1						10594026, 15781622, 17981155
cell cycle	23741	EID1	EP300 interacting inhibitor of differentiation 1	CRI1; EID-1; RBP21; PTD014; C15orf3; PNAS-22; IRO45620; MGC138883; MGC138884		1					11073989, 15987788,
phosporylation	5610	EIF2AK2	eukaryotic translation initiation factor 2-alpha kinase 2	PKR; EIF2AK2; PRKR; EIF2AK1; MGC126524	1						19416861, 10348343
transcription	1965	EIF2S1	eukaryotic translation initiation factor 2, subunit 1 alpha, 35kDa	EIF2; EIF-2; EIF2A; EIF-2A; EIF-2alpha	1						19223463
pathways	1977	EIF4E	eukaryotic translation initiation factor 4E	CBP; EIF4F; EIF4E1; EIF4EL1; MGC111573	1	1					16112647, 16651424, 19560264, 17828301, 21080085
transcription	1978	EIF4EBP1	eukaryotic translation initiation factor 4E binding protein 1	BP-1; 4EBP1; 4E-BP1; PHAS-I; MGC4316	1						12149653, 18021075
metabolism	1991	ELANE	elastase, neutrophil expressed	GE; NE; HLE; HNE; ELA2; PMN-E	1						15684611, 15601827
transcription	1994	ELAVL1	ELAV (embryonic lethal, abnormal vision, Drosophila)-like 1 (Hu antigen R)	HUR; Hua; MelG; ELAV1	1	1				1	12821781, 21402775, 22095636, 17317627, 20798862
transcription	2000	ELF4	E74-like factor 4 (ets domain transcription factor)	MEF; ELFR	1	1					19380490, 20805247
transcription	2002	ELK1	ELK1, member of ETS oncogene family				1				18172009
transcription	2004	ELK3	ELK3, ETS-domain protein (SRF accessory protein 2)	ERP; NET; SAP2	1						14729959, 11175368, 11566878
transcription	8178	ELL	RNA polymerase II elongation factor	MEN; ELL1; C19orf17; DKFZp434I1916	1						10358050, 17062917, 15851483, 12773566, 10233872
KEGG	2021	ENDOG	endonuclease G	FLJ27463
acetylation	2033	EP300	E1A binding protein p300	p300; KAT3B	1	1	1	1			19363523, 11358491, 17475621, 21220944, 19357310, 17226766, 12162806, 19721810, 15123817
cell cycle	57634	EP400	E1A binding protein p400	P400; CAGH32; TNRC12; FLJ42018; FLJ45115; DKFZP434I225	1						15655109, 16601686, 15016801
oxidative stress	2034	EPAS1	endothelial PAS domain protein 1	HIF2A; HLF; MOP2; ECYT4; PASD2; bHLHe73		1					19920202
other	4072	EPCAM	epithelial cell adhesion molecule	ESA; KSA; M4S1; MK-1; DIAR5; EGP-2; EGP40; KS1/4; MIC18; TROP1; EGP314; HNPCC8; GA733-2; TACSTD1	1						19141643
apoptosis	1969	EPHA2	EPH receptor A2	ECK	1				1		11641774, 17050670, 18339848, 19544473
pathways	2042	EPHA3	EPH receptor A3	ETK; EK4; HEK; ETK1; HEK4; TYRO4	1						15355990
pathways	2064	ERBB2	v-erb-b2 erythroblastic leukemia viral oncogene homolog 2, neuro/glioblastoma derived oncogene homolog (avian)	HER-2; NEU; NGL; HER2; TKR1; CD340; HER-2/neu					1		17213017, 19544473
other	2066	ERBB4	v-erb-a erythroblastic leukemia viral oncogene homolog 4 (avian)	HER4; MGC138404; p180erbB4		1					15985438
DNA repair	2068	ERCC2	excision repair cross-complementing rodent repair deficiency, complementation group 2	EM9; TTD; XPD; COFS2; MGC102762; MGC126218; MGC126219	1						7663514, 10436023
DNA repair	2071	ERCC3	excision repair cross-complementing rodent repair deficiency, complementation group 3 (xeroderma pigmentosum group B complementing)	TFIIH; XPB; BTF2; GTF2H; RAD25	1						8612585, 11412842
DNA repair	2074	ERCC6	excision repair cross-complementing rodent repair deficiency, complementation group 6	CSB; CKN2; COFS; ARMD5; COFS1; RAD26	1						17229834, 19221478
nuclear R	2099	ESR1	estrogen receptor 1	Era;ER; ESR; ESRA; NR3A1; DKFZp686N23123	1	1			1		19351845, 11606748, 21169420, 21223569, 18588516, 19544473
nuclear R	2100	ESR2	estrogen receptor 2 (ER beta)	Erb; ESRB; ESTRB; NR3A2; ER-BETA; ESR-BETA					1		18550773
deacetylation	23474	ETHE1	ethylmalonic encephalopathy 1	HSCO; YF13H12	1						17353187
transcription	2113	ETS1	v-ets erythroblastosis virus E26 oncogene homolog 1 (avian)	ETS-1; EWSR2; FLJ10768	1	1	1				8649821, 10510472, 19022222, 11675005, 15016801
transcription	2114	ETS2	v-ets erythroblastosis virus E26 oncogene homolog 2 (avian)	ETS2IT1	1	1					8649821, 8957074, 15745955, 11057904
cell cycle	2146	EZH2	enhancer of zeste homolog 2 (Drosophila)	ENX1; EZH1; KMT6; ENX-1; KMT6A; MGC9169	1						15208672
cytoskeleton	7430	EZR	ezrin	CVL; CVIL; VIL2; MGC1584; FLJ26216; DKFZp762H157	1						9764819
cytoskeleton	2149	F2R	coagulation factor II (thrombin) receptor	PAR1; TR; HTR; CF2R	1						18820708, 20160511
DNA repair	2176	FANCC	Fanconi anemia, complementation group C	FA3; FAC; FACC; FLJ14675	1						8562965, 9063748
apoptosis	2189	FANCG	Fanconi anemia, complementation group G	XRCC9; FAG						1	12711320, 17464182
apoptosis	355	FAS	Fas (TNF receptor superfamily, member 6)	CD95; APT1; FAS1; APO-1; FASTM; ALPS1A; TNFRSF6	1						9022073, 9841917, 19946469, 19615968, 16917513
apoptosis	356	FASLG	Fas ligand (TNF superfamily, member 6)	FASL; CD178; CD95L; TNFSF6; APT1LG1	1						9022073, 9841917
neddylation	80204	FBXO11	F-box protein 11	UBR6; VIT1; FBX11; PRMT9; FLJ12673; MGC44383; UG063H01	1						17098746
ubiquitination	54455	FBXO42	F-box protein 42	JFK (Kelch domain-containing F-box protein); Fbx42; KIAA1332	1						19509332
cell cycle	55294	FBXW7	F-box and WD repeat domain containing 7	AGO; CDC4; FBW6; FBW7; FBX30; FBXW6; SEL10; FBXO30; SEL-10; FLJ16457; DKFZp686F23254	1						12824889, 15592418, 17909001, 18391985
oxidative stress	2232	FDXR	ferredoxin reductase	ADXR	1						12370809, 15940259
pathways	2246	FGF1	fibroblast growth factor 1 (acidic)	AFGF; ECGF; FGFA; ECGFA; ECGFB; HBGF1; GLIO703; ECGF-beta; FGF-alpha	1				1		17473910, 9182671
pathways	2247	FGF2	fibroblast growth factor 2 (basic)	BFGF; FGFB; HBGF-2				1	1		19966853, 9165129
pathways	2249	FGF4	fibroblast growth factor 4	HST; KFGF; HST-1; HSTF1; K-FGF; HBGF-4					1		9303343, 9165129
cell cycle	2274	FHL2	four and a half LIM domains 2	DRAL; AAG11; SLIM3	1						19018287, 18356920
metabolism	2287	FKBP3	FK506 binding protein 3, 25kDa	FKBP-25; PPIase	1	1					19166840
cytoskeleton	2288	FKBP4	FK506 binding protein 4, 59kDa	HBI; p52; Hsp56; FKBP51; FKBP52; FKBP59; PPIase	1						15004035
transcription	2313	FLI1	Friend leukemia virus integration 1	EWSR2; SIC-1		1					15592502
hypoxia	2321	FLT1	fms-related tyrosine kinase 1 (vascular endothelial growth factor/vascular permeability factor receptor)	FLT; VEGFR1	1						16432214
other	2322	FLT3	fms-related tyrosine kinase 3	FLK2; STK1; CD135		1					17498302, 19176010, 16990782
cytoskeleton	2335	FN1	fibronectin 1	FN; CIG; FNZ; MSF; ED-B; FINC; GFND; LETS; GFND2; glycoprotein DKFZp686H0342; DKFZp686I1370; DKFZp686F10164; DKFZp686O13149	1						8732672
transcription	2353	FOS	v-fos FBJ murine osteosarcoma viral oncogene homolog	AP-1; C-FOS	1	1			1		1508692, 10348347, 11402335, 20160511, 15684718,19638633, 18182996
other	2354	FOSB	FBJ murine osteosarcoma viral oncogene homolog B	AP-1; G0S3; GOS3; GOSB; MGC42291; DKFZp686C0818		1					19638633
transcription	8061	FOSL1	FOS-like antigen 1	FRA1; FRA; fra-1		1			1		9638633, 19920183
transcription	3170	FOXA2	forkhead box A2	HNF3B; TCF3B; MGC19807					1		20820189
transcription	2290	FOXG1	forkhead box G1	BF1; BF2; QIN; FKH2; HBF2; HFK1; HFK2; HFK3; KHL2; FHKL3; FKHL1; FKHL2; FKHL3; FKHL4; HBF-1; HBF-2; HBF-3; FOXG1A; FOXG1B; FOXG1C; HBF-G2					1		18182996
cell cycle	2305	FOXM1	forkhead box M1	MPP2; TGT3; HFH11; HNF-3; INS-1; MPP-2; PIG29; FKHL16; FOXM1B; HFH-11; TRIDENT; MPHOSPH2	1					1	16798743,19749794, 19806025, 20160511, 18408007, 23856032, 17101782
transcription	2308	FOXO1	forkhead box O1	FKH1; FKHR; FOXO1A		1		1			19321440, 11353774, 21083429, 21196578
transcription	2309	FOXO3	forkhead box O3	FOXO3A; FOXO2; AF6q21; FKHRL1; FKHRL1P2; MGC12739; MGC31925; DKFZp781A0677	1	1		1		1	19427386, 16757565, 19457552, 22893124, 18204439, 18246039, 19321440, 21238503, 17634411, 21835778, 22893124
transcription	4303	FOXO4	forkhead box O4	AFX; AFX1; MLLT7; MGC120490		1					18665269
transcription	50943	FOXP3	forkhead box P3	JM2; AIID; IPEX; PIDX; XPID; DIETER; MGC141961; MGC141963	1						20075077
metabolism	2495	FTH1	ferritin, heavy polypeptide 1	FHC; FTH; PLIF; FTHL6; PIG15; MGC104426	1						18372207,18819919, 19716362
metabolism	2512	FTL	ferritin, light polypeptide	NBIA3; MGC71996	1						19716362
metabolism	2517	FUCA1	fucosidase, alpha-L- 1, tissue	FUCA	1						16905214, 11423996
metabolism	5349	FXYD3	FXYD domain containing ion transport regulator 3	MAT8; PLML; MGC111076	1						12907638
pathways	2534	FYN	FYN oncogene related to SRC, FGR, YES	SLK; SYN; MGC45350	1						19934324
KEGG	51343	FZR1	fizzy/cell division cycle 20 related 1 (Drosophila)	FZR; CDH1; FZR2; HCDH; HCDH1; CDC20C; KIAA1242
pathways	10146	G3BP1	GTPase activating protein (SH3 domain) binding protein 1	G3BP; HDH-VIII; MGC111040	1						17297477
pathways	9908	G3BP2	GTPase activating protein (SH3 domain) binding protein 2		1	1					17297477
DNA repair	1647	GADD45A	growth arrest and DNA-damage-inducible, alpha	DDIT1; GADD45	1						2573827, 1990262, 18780287, 18760377, 8183578, 7742528, 1423616, 10508513, 10872826, 21196578, 17659913, 17686638, 18780287, 21836608, 7973727, 16170381, 12499274, 10779360, 18789159, 22150313, 23563151
cell cycle	10912	GADD45G	growth arrest and DNA-damage-inducible, gamma	CR6; DDIT2; GRP17; GADD45gamma	1						12972029, 16597604, 12124778, 16418486, 11960329, 18789159
metabolism	2593	GAMT	guanidinoacetate N-methyltransferase	PIG2; TP53I2	1						10544026, 15016801
apoptosis	2597	GAPDH	glyceraldehyde-3-phosphate dehydrogenase	G3PD; GAPD; MGC88685	1	1					10531467, 16574384, 17373842
KEGG	2620	GAS2	growth arrest-specific 2	MGC32610
transcription	2625	GATA3	GATA binding protein 3	HDR; MGC2346; MGC5199; MGC5445		1				1	15975924, 17464182
senescence	9518	GDF15	growth differentiation factor 15	MIC1; MIC-1; PDF; PLAB; NAG-1; PTGFB; GDF-15	1						14578467, 10722849, 15750621
trans repressor	2672	GFI1	growth factor independent 1 transcription repressor	GFI-1; ZNF163; FLJ94509	1				1		19128791, 23410974, 16311016
pathways	2735	GLI1	GLI family zinc finger 1	GLI	1				1	1	19214186, 1835985, 21437245, 17464182, 17637818
pathways	2736	GLI2	GLI family zinc finger 2	HPE9; THP1; THP2	1				1		1835985, 17637818
apoptosis	11010	GLIPR1	GLI pathogenesis-related 1	GLIPR; RTVP1; CRISP7	1						11971968, 16714093, 20499410
apoptosis	2765	GML	glycosylphosphatidylinositol anchored molecule like protein	LY6DL	1						8934543, 11706756, 14720320
other	2768	GNA12	guanine nucleotide binding protein (G protein) alpha 12	RMP; gep; NNX3; MGC99644; MGC104623			1				17510313
other	10672	GNA13	guanine nucleotide binding protein (G protein), alpha 13	G13; MGC46138			1				17510313
cell cycle	26354	GNL3	guanine nucleotide binding protein-like 3 (nucleolar)	NS (Nucleostemin); E2IG3; C77032; MGC800	1	1					12464630, 17494866, 18951797, 20703089, 18426907
other	54552	GNL3L	guanine nucleotide binding protein-like 3 (nucleolar)-like	FLJ10613; RP11-353K22.1		1					21132010
other	92344	GORAB	golgin, RAB6-interacting	SCYL1BP1; GO; NTKLBP1; FLJ11752; MGC51263; MGC70512	1	1					20598683, 20849854, 23051735
pathways	53836	GPR87	G protein-coupled receptor 87	GPR95; FKSG78; KPG_002; MGC131898	1
pathways	9052	GPRC5A	G protein-coupled receptor, family C, group 5, member A	RAI3; RAIG1; GPCR5A	1						15659406
trans activator	2874	GPS2	G protein pathway suppressor 2	AMF-1; MGC104294; MGC119287; MGC119288; MGC119289	1						11486030
oxidative stress	2876	GPX1	glutathione peroxidase 1	GSHPX1; MGC14399; MGC88245	1						12492400, 18356920, 19633417, 18275858, 9764819
apoptosis	2877	GPX2	glutathione peroxidase 2 (gastrointestinal)	GPRP; GI-GPx; GSHPx-2; GSHPX-GI	1						16446369, 15016801
phosporylation	2932	GSK3B	glycogen synthase kinase 3 beta		1	1			1		19265551, 11483158, 18505846, 16055726, 20181016, 15958644, 20331603, 21738215, 20101232, 22727060, 23011797, 23851495
apoptosis	2934	GSN	gelsolin (amyloidosis, Finnish type)	DKFZp313L0718	1						12214277,11423996, 19946469, 22271892, 21801713
oxidative stress	2944	GSTM1	glutathione S-transferase mu 1	MU; H-B; GST1; GTH4; GTM1; MU-1; GSTM1-1; MGC26563; GSTM1a-1a; GSTM1b-1b	1						9764819
transcription	2959	GTF2B	general transcription factor IIB	TF2B; TFIIB	1						14580351
transcription	2960	GTF2E1	general transcription factor IIE, polypeptide 1, alpha 56kDa	FE; TF2E1; TFIIE-A	1	1					18354501, 9271120
transcription	2965	GTF2H1	general transcription factor IIH, polypeptide 1, 62kDa	BTF2; TFB1; TFIIH	1						8612585 , 17121856, 18354501
metabolism	23560	GTPBP4	GTP binding protein 4	NGB; CRFG; NOG1; FLJ10686; FLJ10690; FLJ39774	1						20308539
cell cycle	51512	GTSE1	G-2 and S-phase expressed 1	B99	1	1					12750368 , 14707141, 17361486, 11423996, 17982488, 10984615, 18356920
other	283120	H19	H19, imprinted maternally expressed transcript (non-protein coding)	ASM; BWS; WT2; ASM1; MGC4485; PRO2605; D11S813E; NCRNA00008	1						9620557
transcription	22927	HABP4	hyaluronan binding protein 4	IHABP4;Ki-1/57; SERBP1L	1						16455055
ECM	3037	HAS2	hyaluronan synthase 2	MGC126241; MGC126242	1						9764819
pathways	1839	HBEGF	heparin-binding EGF-like growth factor	DTR; DTS; DTSF; HEGFL	1						10029601, 11296226, 18356920, 16630129
apoptosis	10542	HBXIP	hepatitis B virus x interacting protein	XIP; MGC71071	1	1					19842060
deacetylation	3065	HDAC1	histone deacetylase 1	HD1; RPD3; GON-10; RPD3L1; DKFZp686H12203	1	1	1		1		17569822, 16374504, 21093383,12426395, 12426395, 18638452,15199139,16311016, 19544473
deacetylation	3066	HDAC2	histone deacetylase 2	RPD3; YAF1	1				1		20190809, 21093383, 16311016
deacetylation	8841	HDAC3	histone deacetylase 3	HD3; RPD3; RPD3-2	1						16847267,
deacetylation	9759	HDAC4	histone deacetylase 4	HD4; AHO3; BDMR; HDACA; HA6116; HDAC-A; KIAA0288	1						15042092, 16865262, 18850004, 16293626
deacetylation	10014	HDAC5	histone deacetylase 5	HD5; NY-CO-9; FLJ90614						1	17464182
deacetylation	51564	HDAC7	histone deacetylase 7	HD7A; HDAC7A; FLJ99588; DKFZp586J0917						1	17464182
deacetylation	55869	HDAC8	histone deacetylase 8	HD8; RPD3; CDA07; HDACL1	1						17721440
deacetylation	9734	HDAC9	histone deacetylase 9	HD7; HD9; HD7b; HDAC; HDRP; MITR; HDAC7; HDAC7B; HDAC9B; HDAC9FL; KIAA0744; DKFZp779K1053	1						20947501
metabolism	3067	HDC	histidine decarboxylase	MGC163399	1						11571296
transcription	3280	HES1	hairy and enhancer of split 1, (Drosophila)	HHL; HRY; HES-1; bHLHb39; FLJ20408	1	1					14990790
other	10614	HEXIM1	hexamethylene bis-acetamide inducible 1	CLP1; EDG1; HIS1; MAQ1; FLJ13562		1					22948151, 19617712
pathways	23462	HEY1	hairy/enhancer-of-split related with YRPW motif 1	CHF2; OAF1; HERP2; HESR1; HRT-1; BHLHb31; MGC1274	1	1			1		18757425, 14990790, 18056415
pathways	3082	HGF	hepatocyte growth factor (hepapoietin A; scatter factor)	SF; HGFB; HPTA; F-TCF	1	1			1		9023107, 16990782, 12821940, 12143041, 10223185, 21504235, 2145520,9182671
pathways	3090	HIC1	hypermethylated in cancer 1	hic-1; ZBTB29	1						7585125, 18723112,16269335
hypoxia	3091	HIF1A	hypoxia inducible factor 1, alpha subunit (basic helix-loop-helix transcription factor)	HIF1; MOP1; PASD8; bHLHe78; HIF-1alpha; HIF1-ALPHA	1	1					9537326, 19223463, 19950214, 19434769, 11313969, 12606552, 17234751, 15024078, 11927290, 15205329, 18199551
ATM	3094	HINT1	histidine triad nucleotide binding protein 1	HINT; PKCI-1; PRKCNH1; FLJ30414; FLJ32340	1						18852295
phosporylation	204851	HIPK1	homeodomain interacting protein kinase 1	Myak; Nbak2; KIAA0630; MGC26642; MGC33446; MGC33548	1	1					12702766
phosporylation	28996	HIPK2	homeodomain interacting protein kinase 2	PRO0593; FLJ23711; DKFZp686K02111	1	1					15122315, 17533375, 20849851, 17349959, 17386256, 19638586
trans repressor	3006	HIST1H1C	histone cluster 1, H1c	H1C; H1.2; H1F2; MGC3992	1						14505568 , 18258596
cell cycle	8338	HIST2H2AC	histone cluster 2, H2ac	H2A; H2A/q; H2AFQ; MGC74460; H2A-GL101	1						14976556
cell cycle	8349	HIST2H2BE	histone cluster 2, H2be	H2B; H2BQ; GL105; H2B.1; H2BFQ; H2BGL105; MGC119802; MGC119804; MGC129733; MGC129734	1						14976556
transcription	126961	HIST2H3C	histone cluster 2, H3c	H3; H3.2; H3/M; H3F2; H3FM; H3FN; MGC9629; HIST2H3A; HIST2H3D	1						14583461
cell cycle	8370	HIST2H4A	histone cluster 2, H4a	H4; H4/n; H4F2; H4FN; FO108; HIST2H4; HIST4H4; HIST1H4A; HIST1H4B; HIST1H4C; HIST1H4D; HIST1H4E; HIST1H4F; HIST1H4H; HIST1H4I; HIST1H4J; HIST1H4K; HIST1H4L; HIST2H4B	1						14976556
metabolism	3099	HK2	hexokinase 2	HKII; HXK2; DKFZp686M1669	1						9278438
cytokines	3106	HLA-B	major histocompatibility complex, class I, B	AS; HLAB; SPDA1; HLA-B27; HLA-B73; MGC111087	1						9839551
transcription	3159	HMGA1	high mobility group AT-hook 1	HMG-R; HMGIY; HMGA1A; MGC4242; MGC4854; MGC12816	1						16341121, 20530667
senescence	8091	HMGA2	high mobility group AT-hook 2	BABL; LIPO; HMGIC; HMGI-C; STQTL9	1				1		18056415, 21456046
DNA repair	3146	HMGB1	high-mobility group box 1	HMG1; HMG3; SBP-1; DKFZp686A04236	1						9472015, 12034830, 12215537, 15016801, 11748232
DNA repair	3148	HMGB2	high-mobility group box 2	HMG2	1						11748232
cell cycle	3161	HMMR	hyaluronan-mediated motility receptor (RHAMM)	CD168; IHABP; RHAMM; MGC119494; MGC119495	1						18971636
transcription	3172	HNF4A	hepatocyte nuclear factor 4, alpha	TCF; HNF4; MODY; MODY1; NR2A1; TCF14; HNF4a7; HNF4a8; HNF4a9; NR2A21; FLJ39654; HNF4alpha	1						16895524, 21041384, 22197810
transcription	3183	HNRNPC	heterogeneous nuclear ribonucleoprotein C (C1/C2)	C1; C2; HNRNP; HNRPC; SNRPC; MGC104306; MGC105117; MGC117353; MGC131677	1						18296503
trans activator	3190	HNRNPK	heterogeneous nuclear ribonucleoprotein K	hnRNP K; CSBP; TUNP; HNRPK; FLJ41122	1	1					16360036, 19249672, 19249676, 22825850, 19579069
transcription	11100	HNRNPUL1	heterogeneous nuclear ribonucleoprotein U-like 1	E1BAP5; E1B-AP5; HNRPUL1; FLJ12944	1						15907477
transcription	3202	HOXA5	homeobox A5	HOX1; HOX1C; HOX1.3; MGC9376	1						10879542,14701762, 15545268,
ECM	10855	HPSE	heparanase	HPA; HPA1; HPR1; HSE1; HPSE1	1						16474844
pathways	3265	HRAS	v-Ha-ras Harvey rat sarcoma viral oncogene homolog	CTLO; HAMSV; HRAS1; K-RAS; N-RAS; RASH1; C-H-RAS; H-RASIDX; C-BAS/HAS; C-HA-RAS1	1	1			1		16738062, 11057904, 17982488
apoptosis	8739	HRK	harakiri, BCL2 interacting protein (contains only BH3 domain)	DP5; HARAKIRI				1			16243507
chaperon	3298	HSF2	heat shock transcription factor 2	HSF 2; HSTF 2; MGC75048; MGC117376; MGC156196	1						20498630
chaperon	3320	HSP90AA1	heat shock protein 90kDa alpha (cytosolic), class A member 1	Hsp90; HSPN; LAP2; HSP86; HSPC1; HSPCA; Hsp89; HSP89A; HSP90A; HSP90N; HSPCAL1; HSPCAL4; FLJ31884	1	1					19014541, 19136058, 17363365, 15358769, 23966620, 11507088
chaperon	3326	HSP90AB1	heat shock protein 90kDa alpha (cytosolic), class B member 1	HSPC2; HSPCB; D6S182; HSP90B; FLJ26984; HSP90-BETA	1						15284248, 1535876??, 20160511
chaperon	3303	HSPA1A	heat shock 70kDa protein 1A	HSP70-1; HSP72; HSPA1; HSP70I; HSPA1B; FLJ54303; FLJ54370; FLJ54392; FLJ54408; FLJ75127; HSP70-1A	1						8625242, 19020783, 17332370, 8729618, 9235949, 17184779
senescence	3304	HSPA1B	heat shock 70kDa protein 1B	HSP70-2; HSPA1A; FLJ54328; HSP70-1B	1						15741319,15970673, 17555746
chaperon	3309	HSPA5	heat shock 70kDa protein 5 (glucose-regulated protein, 78kDa)	BIP; MIF2; GRP78; FLJ26106	1						17184779
chaperon	3312	HSPA8	heat shock 70kDa protein 8	LAP1; HSC54; HSC70; HSC71; HSP71; HSP73; NIP71; HSPA10; MGC29929; MGC131511	1						8841381, 11707401, 15741319, 8729618
senescence	3313	HSPA9	heat shock 70kDa protein 9 (mortalin)	Mortalin; GRP75; CSA; MOT; MOT2; PBP74; mot-2; HSPA9B; MGC4500; MTHSP75	1			1			9792667, 11118332, 16176931, 15741319, 17555746, 20375080, 20199942, 17184779, 20153329, 15753358
senescence	3315	HSPB1	heat shock 27kDa protein 1	CMT2F; HMN2B; HSP27; HSP28; Hsp25; SRP27; HS.76067; DKFZp586P1322	1				1		11004667 , 18089808, 18263706, 16277846, 18547747, 16418486, 17184779, 18182996
chaperon	3316	HSPB2	heat shock 27kDa protein 2	HSP27; MKBP; Hs.78846; LOH11CR1K; MGC133245						1	17464182
chaperon	3329	HSPD1	heat shock 60kDa protein 1 (chaperonin)	HSP60; HLD4; CPN60; GROEL; HSP65; SPG13; HuCHA60	1						18086682
chaperon	3336	HSPE1	heat shock 10kDa protein 1 (chaperonin 10)	CPN10; GROES; HSP10	1						12907638
chaperon	10808	HSPH1	heat shock 105kDa/110kDa protein 1	HSP105; HSP105A; HSP105B; KIAA0201; NY-CO-25; DKFZp686M05240	1						15856024, 10806408
apoptosis	27429	HTRA2	HtrA serine peptidase 2	OMI; PARK13; PRSS25	1						12569127
nervous syst	3064	HTT	huntingtin	HD; IT15	1						10823891, 15996546, 16278683, 21465263
ubiquitination	10075	HUWE1	HECT, UBA and WWE domain containing 1	ARF-BP1;MULE; HECTH9; Ib772; LASU1; UREB1; HSP; C272; KIAA0312	1						16455486
trans repressor	3397	ID1	inhibitor of DNA binding 1, dominant negative helix-loop-helix protein	ID; bHLHb24	1						9764819, 11751402, 18556654
trans repressor	3398	ID2	inhibitor of DNA binding 2, dominant negative helix-loop-helix protein	GIG8; ID2A; ID2H; bHLHb26; MGC26389	1						9764819
trans repressor	3399	ID3	inhibitor of DNA binding 3, dominant negative helix-loop-helix protein	HEIR-1; bHLHb25	1						11751402
apoptosis	8870	IER3	immediate early response 3	IEX1;DIF2; PRG1; DIF-2; GLY96; IEX-1; IEX-1L	1						9781666, 11844788, 12360408, 19773435, 19152102, 20160511, 15940259
trans repressor	3428	IFI16	interferon, gamma-inducible protein 16	PYHIN2; IFNGIP1; MGC9466	1						9766636, 11146555, 12925527, 18974396, 15016801
cytokines	3439	IFNA1	interferon, alpha 1	IFL; IFN; IFNA@; IFNA13; IFN-ALPHA; MGC138207; MGC138505; MGC138507; IFN-alphaD	1	1					15580300, 17959036
cytokines	3456	IFNB1	interferon, beta 1, fibroblast	IFB; IFF; IFNB; MGC96956	1						16436515
pathways	3479	IGF1	insulin-like growth factor 1 (somatomedin C)	IGFI; IGF1A			1	1			18172009, 19966853
pathways	3480	IGF1R	insulin-like growth factor 1 receptor	IGFR; CD221; IGFIR; JTK13; MGC18216; MGC142170; MGC142172	1	1					8710868, 17846171, 20160511, 12821780, 18802403, 17846171
pathways	3486	IGFBP3	insulin-like growth factor binding protein 3	IBP3; BP-53	1						7566179, 8640291, 9115291, 17409411, 19434769
pathways	3487	IGFBP4	insulin-like growth factor binding protein 4	BP-4; IBP4; IGFBP-4; HT29-IGFBP	1						11571296
phosporylation	3551	IKBKB	inhibitor of kappa light polypeptide gene enhancer in B-cells, kinase beta	IKK2; IKKB; NFKBIKB; FLJ40509; IKK-beta; MGC131801	1						19196987
cytokines	3569	IL6	interleukin 6 (interferon, beta 2)	HGF; HSF; BSF2; IL-6; IFNB2	1						9647240, 7668520, 17188467, 20160511, 9389710, 11786406, 12743373
acetylation	3621	ING1	inhibitor of growth family, member 1	p33; p47; p33ING1; p24ING1c; p33ING1b; p47ING1a	1	1					9440695, 10554029, 11076655, 19085961, 12208736, 21731648, 22095030
acetylation	54556	ING3	inhibitor of growth family, member 3	Eaf4; ING2; p47ING3; FLJ20089	1						12545155, 19962781, 22095030
acetylation	51147	ING4	inhibitor of growth family, member 4	p29ING4; MGC12557, my036,	1						12750254, 15882981, 22095030
acetylation	84289	ING5	inhibitor of growth family, member 5	p28ING5; FLJ23842,	1						12750254, 16387653, 22095030
other	3624	INHBA	inhibin, beta A	EDF; FRP	1						9764819
pathways	3643	INSR	insulin receptor	HHF5; CD220	1						8665514
cytokines	3659	IRF1	interferon regulatory factor 1	MAR; IRF-1				1			19851330, 12972029, 14668793, 19151778
cytokines	359948	IRF2BP2	interferon regulatory factor 2 binding protein 2	MGC72189	1						19042971
cytokines	3663	IRF5	interferon regulatory factor 5	SLEB10	1						11973653, 14559832, 19028697, 20507321
cytokines	3665	IRF7	interferon regulatory factor 7	IRF7A; IRF-7H	1						18663127
cytokines	3394	IRF8	interferon regulatory factor 8	ICSBP; IRF-8; ICSBP1; H-ICSBP		1					19648273
cytokines	10379	IRF9	interferon regulatory factor 9	p48; IRF-9; ISGF3; ISGF3G	1						18663127
pathways	3667	IRS1	insulin receptor substrate 1	HIRS-1					1		19738073
pathways	442338	IRS3L	insulin receptor substrate 3-like		1						12089352
ubiquitination	83737	ITCH	itchy E3 ubiquitin protein ligase homolog (mouse)	AIF4; AIP4; NAPP1; dJ468O1.1	1	1					1.85595e+15
ECM	3675	ITGA3	integrin, alpha 3 (antigen CD49C, alpha 3 subunit of VLA-3 receptor)	VL3A; CD49C; GAPB3; MSK18; VCA-2; VLA3a; GAP-B3; FLJ34631; FLJ34704					1		16707493
ECM	3684	ITGAM	integrin, alpha M (complement component 3 receptor 3 subunit)	CR3A; MO1A; CD11B; MAC-1; MAC1A; SLEB6; MGC117044	1						17971905, 18291030, 22229891
ECM	3688	ITGB1	integrin, beta 1 (fibronectin receptor, beta polypeptide, antigen CD29 includes MDF2, MSK12)	CD29, FNRB, GPIIA, MDF2, MSK12, VLA-BETA					1		16707493
ECM	3691	ITGB4	integrin, beta 4	CD104					1		16707493
pathways	182	JAG1	jagged 1	AGS; AHD; AWS; HJ1; CD339; JAGL1; MGC104644	1						18757425, 20351093
cytokines	3716	JAK1	Janus kinase 1	JTK3; JAK1A; JAK1B				1			17158029
transcription	122953	JDP2	Jun dimerization protein 2	JUNDM2	1						11287607
trans activator	133746	JMY	junction mediating and regulatory protein, p53 cofactor	WHDC1L3; FLJ37870; MGC163496	1	1					10518217, 15706352, 20372063, 17170761, 17377491
transcription	3725	JUN	jun oncogene	AP1; AP-1; c-Jun	1	1		1	1		10348347, 216454, 15626733, 12972029, 12032776, 18291030, 16972261, 17008535, 12446786, 16990782, 10072388, 11057904, 19029954, 19638633, 12697808, 15546613, 19920183
transcription	3726	JUNB	jun B proto-oncogene	AP-1	1	1					11571296, 15077194, 19638633
other	3727	JUND	jun D proto-oncogene	AP-1		1					19638633
acetylation	2648	KAT2A	K(lysine) acetyltransferase 2A	GCN5; hGCN5; GCN5L2; PCAF-b; MGC102791	1						18250150
acetylation	8850	KAT2B	K(lysine) acetyltransferase 2B	PCAF;P; CAF; P/CAF	1	1				1	9885574, 9891054, 15153330, 18574470, 12068014 , 17293853, 14769800,19176998
acetylation	10524	KAT5	K(lysine) acetyltransferase 5	TIP60; HTATIP; TIP; ESA1; PLIP; cPLA2; HTATIP1	1	1				1	16601686, 15310756, 16698308, 15042092, 16865262, 23775119, 11927554, 18264029, 17189186, 18499675,16705183
methylation	23028	KDM1A	lysine (K)-specific demethylase 1A	AOF2; KDM1; LSD1; BHC110; KIAA0601; RP1-184J9.1	1						18581285, 18573881
transcription	23081	KDM4C	lysine (K)-specific demethylase 4C	JMJD2C; GASC1; JHDM3C; FLJ25949; KIAA0780; bA146B14.1		1					19732750
hypoxia	3791	KDR	kinase insert domain receptor (a type III receptor tyrosine kinase)	VEGFR2; FLK1; CD309; VEGFR	1				1		18645275
metabolism	9768	KIAA0101	KIAA0101	L5; PAF; OEATC1; NS5ATP9; OEATC-1; p15(PAF)	1		1				7935455,15308643, 18560357, 19878869, 20554519, 21097889, 23169665, 17327702
cytokines	9766	KIAA0247	KIAA0247		1						16288013, 11423996
pathways	3815	KIT	v-kit Hardy-Zuckerman 4 feline sarcoma viral oncogene homolog	C-Kit; CD117; PBT; SCFR					1		12149208, 7535812, 18447649, 20219417
pathways	4254	KITLG	KIT ligand	SCF; SF; MGF; KL-1; Kitl; SHEP7; DKFZp686F2250					1		12149208, 12833143
trans repressor	9314	KLF4	Kruppel-like factor 4 (gut)	EZF; GKLF					1		10749849, 12427745, 16244670, 18356920, 22589234, 16372018, 19544473, 17762869, 22203039, 22937066
apoptosis	688	KLF5	Kruppel-like factor 5 (intestinal)	CKLF; IKLF; BTEB2	1						16595680, 17603560, 15581624, 16161990, 12101409, 21470678, 15740636,
trans activator	1316	KLF6	Kruppel-like factor 6	PAC1; GBF; ZF9; BCD1; CBA1; CPBP; ST12; COPEB; DKFZp686N0199	1						15131018, 18174288, 19097929
other	354	KLK3	kallikrein-related peptidase 3	APS; PSA; hK3; KLK2A1	1						11791186
localization	3838	KPNA2	karyopherin alpha 2 (RAG cohort 1, importin alpha 1)	QIP2; RCH1; IPOA1; SRP1alpha	1		1				10930427, 11245491, 10551826, 15016801, 16511560, 19721810
localization	3840	KPNA4	karyopherin alpha 4 (importin alpha 3)	QIP1; SRP3; IPOA3; MGC12217; MGC26703	1						19927155
localization	3837	KPNB1	karyopherin (importin) beta 1	IMB1; IPO1; IPOB; Impnb; NTF97; MGC2155; MGC2156; MGC2157	1						11297531, 19117056, 16798743
pathways	3845	KRAS	v-Ki-ras2 Kirsten rat sarcoma viral oncogene homolog	C-K-RAS; NS3; KRAS1; KRAS2; RASK2; KI-RAS; K-RAS2A; K-RAS2B; K-RAS4A; K-RAS4B	1	1	1		1		19107228, 19347028, 19424582, 19029954, 18172009, 20406951
cytoskeleton	3866	KRT15	keratin 15	K15; CK15; K1CO	1						10962554
cytoskeleton	3875	KRT18	keratin 18	K18; CYK18					1		19544473, 17637818, 10234815, 15501967
cytoskeleton	3880	KRT19	keratin 19	K19; CK19; K1CS; MGC15366	1				1		7515894, 11146550, 15737616
cytoskeleton	3856	KRT8	keratin 8	K8; KO; CK8; CYK8; K2C8; CARD2	1				1		11485412, 15737616, 19643582, 17637818
cytoskeleton	3897	L1CAM	L1 cell adhesion molecule	S10; HSAS; MASA; MIC5; SPG1; CAML1; CD171; HSAS1; N-CAML1					1		20799950, 21109948
cytoskeleton	3927	LASP1	LIM and SH3 protein 1	MLN50; Lasp-1	1						19155088, 20160511
phosporylation	26524	LATS2	large tumor suppressor, homolog 2 (Drosophila)	FLJ13161, KPM	1	1	1				10962554, 17015431, 19332559, 19855428, 21041410,18802403
cytokines	51176	LEF1	lymphoid enhancer-binding factor 1	TCF1ALPHA; DKFZp586H0919					1		11402039, 20128911, 23677615
other	25875	LETMD1	LETM1 domain containing 1	HCCR-2; HCCR1; HCRR-2; DKFZp586A011; 1110019O13Rik	1						12879013
senescence	3956	LGALS1	lectin, galactoside-binding, soluble, 1	GBP; GAL1; DKFZp686E23103	1						17269744, 18313712, 15630413, 17218384
apoptosis	3958	LGALS3	lectin, galactoside-binding, soluble, 3	Galectin-3; GAL3; MAC2; CBP35; GALBP; GALIG; LGALS2	1						7729540, 16738336, 20160511
cytokines	3976	LIF	leukemia inhibitory factor (cholinergic differentiation factor)	CDF; DIA; HILDA	1						15193492, 18046411, 18414047
KEGG	4000	LMNA	lamin A/C	FPL; IDC; LFP; CDDC; EMD2; FPLD; HGPS; LDP1; LMN1; LMNC; PRO1; CDCD1; CMD1A; LMNL1; CMT2B1; LGMD1B
pathways	987	LRBA	LPS-responsive vesicle trafficking, beach and anchor containing	BGL; LBA; CDC4L; LAB300; FLJ16600; FLJ25686; MGC72098; DKFZp686P2258; DKFZp686A09128; DKFZp686K03100	1						15064745
apoptosis	55367	LRDD	leucine-rich repeats and death domain containing	PIDD; MGC16925; DKFZp434D229	1						18238895, 15940259, 10973264, 17637755, 18356920
cell cycle	8379	MAD1L1	MAD1 mitotic arrest deficient-like 1 (yeast)	MAD1; PIG9; HsMAD1; TP53I9; TXBP181	1					1	12876282, 20160511, 17464182
cell cycle	4085	MAD2L1	MAD2 mitotic arrest deficient-like 1 (yeast)	MAD2; HSMAD2							21665145, 16729057
KEGG	10459	MAD2L2	MAD2 mitotic arrest deficient-like 2 (yeast)	REV7; MAD2B							From Kegg
deacetylation	4101	MAGEA2	melanoma antigen family A, 2	CT1.2; MAGE2; MAGEA2A; MAGEA2B; MGC131923	1						16847267, 21056992
cytoskeleton	4131	MAP1B	microtubule-associated protein 1B	MAP5; FUTSCH; FLJ38954; DKFZp686E1099; DKFZp686F1345	1						18656471
MAPK	5604	MAP2K1	mitogen-activated protein kinase kinase 1	MEK1; MKK1; MAPKK1; PRKMK1			1				18172009
KEGG	6416	MAP2K4	mitogen-activated protein kinase kinase 4	JNKK; MEK4; MKK4; SEK1; JNKK1; SERK1; MAPKK4; PRKMK4
MAPK	5609	MAP2K7	mitogen-activated protein kinase kinase 7	MKK7; Jnkk2; MAPKK7; PRKMK7	1						21317887
MAPK	4214	MAP3K1	mitogen-activated protein kinase kinase kinase 1	MEKK; MEKK1; MAPKKK1	1						9724739
KEGG	9020	MAP3K14	mitogen-activated protein kinase kinase kinase 14	HS; NIK; HSNIK; FTDCR1B
MAPK	4217	MAP3K5	mitogen-activated protein kinase kinase kinase 5	ASK1; MEKK5; MAPKKK5	1						18841476
MAPK	1326	MAP3K8	mitogen-activated protein kinase kinase kinase 8	TPL2; COT; EST; ESTF; MEKK8; Tpl-2; c-COT; FLJ10486	1						19221002
cell cycle	4134	MAP4	microtubule-associated protein 4	MGC8617; DKFZp779A1753	1						8956998, 12006519, 17361486, 20160511
MAPK	8491	MAP4K3	mitogen-activated protein kinase kinase kinase kinase 3	GLK; MAPKKKK3; RAB8IPL1				1			19587239
MAPK	5594	MAPK1	mitogen-activated protein kinase 1	ERK; ERK2;p38; MAPK1; p40; p41; ERK2; ERT1; MAPK2; PRKM1; PRKM2; P42MAPK; p41mapk	1	1	1	1			20353787, 10958792,11314025,11057904, 15723837, 18199551, 18172009, 16595125, 17126425, 17652623, 17569628, 18367875
MAPK	5602	MAPK10	mitogen-activated protein kinase 10	JNK3; JNK3A; PRKM10; p493F12; FLJ12099; FLJ33785; MGC50974; p54bSAPK	1						9393873
cell cycle	6300	MAPK12	mitogen-activated protein kinase 12	ERK3; ERK6; SAPK3; PRKM12; SAPK-3; P38GAMMA (also MAP2K6)						1	10848581
MAPK	1432	MAPK14	mitogen-activated protein kinase 14	p38; RK; EXIP; Mxi2; CSBP1; CSBP2; CSPB1; PRKM14; PRKM15; SAPK2A; p38ALPHA	1						11948180, 15530558
MAPK	5595	MAPK3	mitogen-activated protein kinase 3	ERK1; PRKM3; P44ERK1; P44MAPK; HS44KDAP; HUMKER1A; MGC20180	1	1		1	1		10781582, 10958792, 23314357, 11057904, 15723837, 16595125, 17126425, 17652623, 17569628, 18367875,19544473
MAPK	5598	MAPK7	mitogen-activated protein kinase 7	BMK1; ERK4; ERK5; PRKM7		1			1		22869143, 18716062
MAPK	5599	MAPK8	mitogen-activated protein kinase 8	JNK1; JNK; PRKM8; SAPK1; JNK1A2; JNK21B1/2	1			1			11283254, 9393873, 12221076, 19638343
MAPK	5601	MAPK9	mitogen-activated protein kinase 9	JNK2; SAPK; p54a; JNK2A; JNK2B; PRKM9; JNK-55; JNK2BETA; p54aSAPK; JNK2ALPHA	1						11283254, 9393873, 12221076
MAPK	9261	MAPKAPK2	mitogen-activated protein kinase-activated protein kinase 2	MK2	1	1					15688025, 16621805, 11896587, 17292828
MAPK	8550	MAPKAPK5	mitogen-activated protein kinase-activated protein kinase 5	PRAK	1						17254959
other	4137	MAPT	microtubule-associated protein tau	TAU; MSTD; PPND; DDPAC; MAPTL; MTBT1; MTBT2; FTDP-17; FLJ31424; MGC138549						1	20159774
transcription	4149	MAX	MYC associated factor X	orf1; bHLHd4; bHLHd5; bHLHd6; bHLHd7; bHLHd8; MGC10775; MGC11225; MGC18164; MGC34679; MGC36767	1						10348347, 7969121
metabolism	4151	MB	myoglobin	PVALB; MGC13548	1						11571296
apoptosis	4170	MCL1	myeloid cell leukemia sequence 1 (BCL2-related)	MCL1L; TM; EAT; MCL1S; Mcl-1; BCL2L3; MGC1839; MGC104264	1			1			15077116, 19020783, 20404322, 17565509, 16243507, 16007132
transcription	4171	MCM2	minichromosome maintenance complex component 2	BM28; CCNL1; CDCL1; cdc19; D3S3194; MITOTIN; KIAA0030; MGC10606	1						17982488, 16798743
transcription	4172	MCM3	minichromosome maintenance complex component 3	HCC5; P1.h; RLFB; MGC1157; P1-MCM3	1						17982488, 16798743
transcription	4174	MCM5	minichromosome maintenance complex component 5	CDC46; MGC5315; P1-CDC46	1						17982488, 16798743
transcription	4175	MCM6	minichromosome maintenance complex component 6	Mis5; P105MCM; MCG40308	1						17982488, 16798743+RT-PCR
transcription	4176	MCM7	minichromosome maintenance complex component 7	MCM2; CDC47; P85MCM; P1CDC47; PNAS-146; CDABP0042; P1.1-MCM3	1						17982488, 16798743
pathways	28985	MCTS1	malignant T cell amplified sequence 1	MCT1; MCT-1; FLJ39637	1	1					21138557
DNA repair	9656	MDC1	mediator of DNA damage checkpoint 1	NFBD1; KIAA0170; MGC166888; DKFZp781A0122	1	1				1	17535811, 22211259, 18471438, 12607004, 12551934
ubiquitination	4193	Mdm2	Mdm2 p53 binding protein homolog (mouse)	HDMX; hdm2; MGC5370; MGC71221	1	1	1		1	1	16917513, 15788536, 16227609, 19448627, 15314165, 16311016, 19176998, 15862297
transcription	4194	MDM4	Mdm4 p53 binding protein homolog (mouse)	HDMX; MDMX; MRP1; MGC132766; DKFZp781B1423	1	1	1			1	20172729, 16943424
trans activator	5469	MED1	mediator complex subunit 1	TRAP220; PBP; CRSP1; RB18A; TRIP2; PPARBP; CRSP200; DRIP205; DRIP230; PPARGBP; MGC71488	1						9444950, 11118038, 11840331
trans activator	9440	MED17	mediator complex subunit 17	TRAP80; CRSP6; CRSP77; DRIP80; FLJ10812	1						10198638
transcription	4208	MEF2C	myocyte enhancer factor 2C		1						7677753, 18326819, 19584403, 19211936
other	55384	MEG3	maternally expressed 3 (non-protein coding)	GTL2; FP504; prebp1; PRO0518; PRO2160; FLJ31163; FLJ42589; FLJ44703; NCRNA00023	1	1					17569660
pathways	4233	MET	met proto-oncogene (hepatocyte growth factor receptor)	HGFR; AUTS9; RCCP2; c-Met	1						7728766, 22889954
ECM	8076	MFAP5	microfibrillar associated protein 5	MP25; MAGP2	1						9764819
DNA repair	4255	MGMT	O-6-methylguanine-DNA methyltransferase		1						19846904, 21565614
cytokines	4282	MIF	macrophage migration inhibitory factor (glycosylation-inhibiting factor)	GIF; GLIF; MMIF	1						18502749
transcription	4286	MITF	microphthalmia-associated transcription factor	MI; WS2A; bHLHe32					1		12444107
pathways	57591	MKL1	megakaryoblastic leukemia (translocation) 1	MAL; MRTF-A; BSAC					1		18056415
pathways	57496	MKL2	MKL/myocardin-like 2	MRTF-B; NPD001; FLJ31823; FLJ45623; DKFZp686J1745					1		18056415
pathways	8569	MKNK1	MAP kinase interacting serine/threonine kinase 1	MNK1		1					17828301
ubiquitination	23608	MKRN1	makorin ring finger protein 1	RNF61; FLJ21334	1						19536131
DNA repair	4292	MLH1	mutL homolog 1, colon cancer, nonpolyposis type 2 (E. coli)	FCC2; COCA2; HNPCC; hMLH1; HNPCC2; MGC5172	1						18356920, 16990782, 15781865
transcription	4297	MLL	myeloid/lymphoid or mixed-lineage leukemia (trithorax homolog, Drosophila)	HRX; TRX1; ALL-1; CXXC7; HTRX1; KMT2A; MLL1A; FLJ11783; MLL/GAS7; TET1-MLL	1						15960975
ECM	4312	MMP1	matrix metallopeptidase 1 (interstitial collagenase)	CLG; CLGN	1						10206959, 15108353, 15016801, 20160511, 9764819
ECM	4322	MMP13	matrix metallopeptidase 13 (collagenase 3)	CLG3; MANDP1	1						10753945, 11850838, 10753945
ECM	4326	MMP17	matrix metallopeptidase 17 (membrane-inserted)	MT4-MMP					1		20019845
ECM	4313	MMP2	matrix metallopeptidase 2 (gelatinase A, 72kDa gelatinase, 72kDa type IV collagenase)	CLG4; MONA; CLG4A; TBE-1; MMP-II	1				1		18616513, 20432456, 19853299,16299238
ECM	4314	MMP3	matrix metallopeptidase 3 (stromelysin 1, progelatinase)	SL-1; STMY; STR1; CHDS6; MMP-3; STMY1; MGC126102; MGC126103; MGC126104	1						9764819
ECM	4318	MMP9	matrix metallopeptidase 9 (gelatinase B, 92kDa gelatinase, 92kDa type IV collagenase)	GELB; CLG4B; MMP-9	1				1		19681038, 18291030, 17257495, 12139725, 15831558, 20664935, 21283078, 23191991
phosporylation	4331	MNAT1	menage a trois homolog 1, cyclin H assembly factor (Xenopus laevis)	MAT1; TFB3; RNF66	1						9840937
DNA repair	4361	MRE11A	MRE11 meiotic recombination 11 homolog A (S. cerevisiae)	ATLD; HNGS1; MRE11; MRE11B	1					1	11896594,12509296, 15064416, 16905549, 12711320
DNA repair	4436	MSH2	mutS homolog 2, colon cancer, nonpolyposis type 1 (E. coli)	FCC1; COCA1; HNPCC; LCFS2; HNPCC1	1						8630028, 16798743, 18356920, 21285353
DNA repair	2956	MSH6	mutS homolog 6 (E. coli)	GTBP; HSAP; HNPCC5	1						10535931, 16990782
ubiquitination	55167	MSL2	male-specific lethal 2 homolog (Drosophila)	MSL-2; MSL2L1; RNF184; FLJ10546; FLJ54913; KIAA1585	1						19033443
phosporylation	4485	MST1	macrophage stimulating 1 (hepatocyte growth factor-like)	MSP; HGFL; NF15S2; D3F15S2; DNF15S2	1						11423996, 12384512
trans repressor	4487	MSX1	msh homeobox 1	HOX7; HYD1; STHAG1	1				1		10075839,15705871, 14627721, 19389392
cell cycle	4502	MT2A	metallothionein 2A	MT2						1	19062161
deacetylation	9112	MTA1	metastasis associated 1		1				1		17914590, 19116762, 12920132, 18719363
deacetylation	9219	MTA2	metastasis associated 1 family, member 2	PID; MTA1L1; DKFZp686F2281	1						11099047, 19116762, 12920132
ubiquitination	27085	MTBP	Mdm2 binding protein	MDM2BP	1	1					15632057, 20305689, 22684342, 10906133, 20305689
other	4543	MTNR1A	melatonin receptor 1A	MT1; MEL-1A-R					1		18182996
pathways	2475	MTOR	mechanistic target of rapamycin (serine/threonine kinase)	FRAP; FRAP1; FRAP2; RAFT1; RAPT1; FLJ44809	1			1			12145207, 17962806, 18548093, 19103993, 20024628, 20878915, 19587239
trans activator	4582	MUC1	mucin 1, cell surface associated	EMA; PEM; PUM; MAM6; PEMT; CD227; H23AG	1				1		11850585, 18981727, 21422470, 15790452, 16311016, 21102519
trans activator	4583	MUC2	mucin 2, oligomeric mucus/gel-forming	MLP; SMUC	1						12374798
cell cycle	80198	MUS81	MUS81 endonuclease homolog (S. cerevisiae)	SLX3; FLJ21012; FLJ448						1	16456034, 1580546
cytokines	4599	MX1	myxovirus (influenza virus) resistance 1, interferon-inducible protein p78 (mouse)	MX; MxA; IFI78; IFI-78K	1						18663127
apoptosis	4084	MXD1	MAX dimerization protein 1	MAD; MAD1; bHLHc58; MGC104659	1						10321688, 9451002, 10797315, 16908182
cell cycle	4602	MYB	v-myb myeloblastosis viral oncogene homolog (avian)	c-myb; efg; Cmyb; c-myb_CDS	1				1		15509555, 10747903,20622260
cell cycle	17865	Mybl2	myeloblastosis oncogene-like 2	B-Myb; Bmyb	1						1409626, 12138103
transcription	4609	MYC	v-myc myelocytomatosis viral oncogene homolog (avian)	c-Myc; MRTL; bHLHe39	1	1		1		1	10348347, 8494784, 3756869,17361486, 16798743, 20145147, 18291030, 20160511, 15856024,19029954,14585359, 19179467, 19148184, 21835778, 23269272
cytoskeleton	10398	MYL9	myosin, light chain 9, regulatory	LC20; MLC2; MRLC1; MYRL2; MGC3505	1						20308539
cytoskeleton	4646	MYO6	myosin VI	DFNA22; DFNB37; KIAA0389	1						16507995
transcription	4654	MYOD1	myogenic differentiation 1	PUM; MYF3; MYOD; bHLHc1		1		1	1		8756663, 12702724, 19943111, 12023284
acetylation	84148	MYST1	MYST histone acetyltransferase 1	hMOF; MOF; KAT8; FLJ14040	1						17189187
acetylation	11143	MYST2	MYST histone acetyltransferase 2	HBO1, HBOA, KAT7	1						17954561
acetylation	7994	MYST3	MYST histone acetyltransferase (monocytic leukemia) 3	MOZ; KAT6A; ZNF220; RUNXBP2; MGC167033	1						15657427, 19001415
pathways	79923	NANOG	Nanog homeobox		1				1		15619621, 18371449, 20160511, 16311016, 19544473, 2002690
cell cycle	4673	NAP1L1	nucleosome assembly protein 1-like 1	NRP; NAP1; NAP1L; MGC8688; FLJ16112; MGC23410	1						14966293, 8297347
DNA repair	4683	NBN	nibrin	NBS1; ATV; NBS; P95; AT-V1; AT-V2; FLJ10155; MGC87362	1	1				1	17981542, 15016801, 15734743, 18541670, 19244108, 16905549, 15533933
metabolism	4691	NCL	nucleolin	C23; FLJ45706	1	1					12138209, 16213212, 16751805, 22103682
nuclear R	8648	NCOA1	nuclear receptor coactivator 1	SRC1; KAT13A; RIP160; F-SRC-1; bHLHe42; bHLHe74; MGC129719; MGC129720	1						10551785, 11782467
nuclear R	8202	NCOA3	nuclear receptor coactivator 3	ACTR; AIB1; RAC3; SRC3; pCIP; AIB-1; CTG26; SRC-3; CAGH16; KAT13B; TNRC14; TNRC16; TRAM-1; bHLHe42; MGC141848	1						10551785
nuclear R	9611	NCOR1	nuclear receptor corepressor 1	N-CoR; TRAC1; N-CoR1; hN-CoR; KIAA1047; MGC104216	1						10882117
senescence	4692	NDN	necdin homolog (mouse)	PWCR; HsT16328	1						19128791
apoptosis	10397	NDRG1	N-myc downstream regulated 1	GC4; RTP; DRG1; NDR1; NMSL; TDD5; CAP43; CMT4D; HMSNL; RIT42; TARG1; PROXY1	1						11237058, 15377670, 17916902
neddylation	4738	NEDD8	neural precursor cell expressed, developmentally down-regulated 8	Nedd-8; FLJ43224; MGC104393; MGC125896; MGC125897	1	1					19713960, 20101219, 19713960
KEGG	79661	NEIL1	nei endonuclease VIII-like 1 (E. coli)	FPG1; NEI1; hFPG1; FLJ22402
KEGG	252969	NEIL2	nei endonuclease VIII-like 2 (E. coli)	NEH2; NEI2; MGC2832; MGC4505; FLJ31644
nervous syst	4763	NF1	neurofibromin 1	DKFZp686J1293, FLJ21220, NFNS, VRNF, WSS					1		20002172
apoptosis	4771	NF2	neurofibromin 2 (merlin)	ACN; SCH; BANF	1	1					14679203
transcription	4780	NFE2L2	nuclear factor (erythroid-derived 2)-like 2	NRF2		1					21211512, 23476038
transcription	4781	NFIB	nuclear factor I/B	NFIB2; NFIB3; NFI-RED; HMGIC/NFIB						1	17464182
transcription	4782	NFIC	nuclear factor I/C (CCAAT-binding transcription factor)	NFI; CTF; CTF5; NF-I; MGC20153	1						8816507
transcription	4790	NFKB1	nuclear factor of kappa light polypeptide gene enhancer in B-cells 1	p50; KBF1; p105; EBP-1; MGC54151; NFKB-p50; NFKB-p105; NF-kappa-B; DKFZp686C01211	1	1					10348347, 12517772, 20921405
transcription	4791	NFKB2	nuclear factor of kappa light polypeptide gene enhancer in B-cells 2 (p49/p100)	p52; LYT10; LYT-10	1	1		1			16990795, 22701761,16990795
transcription	4792	NFKBIA	nuclear factor of kappa light polypeptide gene enhancer in B-cells inhibitor, alpha	IKBA; MAD-3; NFKBI	1						11799106
cell cycle	4800	NFYA	nuclear transcription factor Y, alpha	HAP2; CBF-A; CBF-B; NF-YA; FLJ11236	1					1	18187512, 11593387, 15044452,16293626, 15044452
cell cycle	4801	NFYB	nuclear transcription factor Y, beta	HAP3; CBF-A; CBF-B; NF-YB	1					1	11593387
cell cycle	4802	NFYC	nuclear transcription factor Y, gamma	CCAAT-binding factor; HSM; CBFC; HAP5; CBF-C; NF-YC; H1TF2A; FLJ45775; DKFZp667G242	1					1	18372207, 18187512, 11593387
KEGG	4803	NGF	nerve growth factor (beta polypeptide)	NGFB; HSAN5; Beta-NGF; MGC161426; MGC161428
KEGG	4804	NGFR	nerve growth factor receptor	CD271; p75NTR; TNFRSF16; p75(NTR); Gp80-LNGFR
nervous syst	4814	NINJ1	ninjurin 1	NIN1; NINJURIN	1						18181769
acetylation	4824	NKX3-1	NK3 homeobox 1	NKX3; BAPX2; NKX3A; NKX3.1	1						16697957, 17202838
apoptosis	58484	NLRC4	NLR family, CARD domain containing 4	IPAF;CLAN; CLAN1; CLANA; CLANB; CLANC; CLAND; CARD12; CLR2.1	1						15580302, 16817903
trans activator	4830	NME1	NME/NM23 nucleoside diphosphate kinase 1	NM23-H1; NB; AWD; NBS; GAAD; NM23; NDPKA; NDPK-A	1						17916563
apoptosis	10201	NME6	non-metastatic cells 6, protein expressed in (nucleoside-diphosphate kinase)	NM23-H6; IPIA-ALPHA	1						16213748
metabolism	4836	NMT1	N-myristoyltransferase 1	NMT	1						16530191
metabolism	9397	NMT2	N-myristoyltransferase 2		1						16530191
deacetylation	26155	NOC2L	nucleolar complex associated 2 homolog (S. cerevisiae)	NIR; NET7; NET15; FLJ35172; DKFZp564C186	1						16322561
other	4838	NODAL	nodal homolog (mouse)	MGC138230					1		19389392
apoptosis	8996	NOL3	nucleolar protein 3 (apoptosis repressor with CARD domain)	ARC; MYC; MYP; NOP; CARD2; NOP30	1			1			17998337, 18087040
trans activator	9221	NOLC1	nucleolar and coiled-body phosphoprotein 1	P130; NOPP130; NOPP140; KIAA0035; NS5ATP13		1					19541936
oxidative stress	4843	NOS2	nitric oxide synthase 2, inducible	NOS; INOS; NOS2A; HEP-NOS	1						19633417
oxidative stress	4846	NOS3	nitric oxide synthase 3 (endothelial cell)	eNOS; ECNOS	1						1060882, 16000635, 20160511
pathways	4851	NOTCH1	Notch homolog 1, translocation-associated (Drosophila)	hN1; TAN1	1	1			1		17344417,17353266, 17534448,16103066, 16651424, 19376776, 17186020, 20351093, 23252402, 18663143, 20010940
pathways	4855	NOTCH4	Notch homolog 4 (Drosophila)	INT3; NOTCH3; FLJ16302; MGC74442					1		18663143
cell cycle	4863	NPAT	nuclear protein, ataxia-telangiectasia locus	E14; p220	1						14976556
apoptosis	4869	NPM1	nucleophosmin (nucleolar phosphoprotein B23, numatrin)	NPM; B23; MGC104254	1	1					19366707, 15964625, 15082766, 16205118, 19761432, 15144954, 15254398
oxidative stress	1728	NQO1	NAD(P)H dehydrogenase, quinone 1	DTD; QR1; DHQU; DIA4; NMOR1; NMORI	1						11158615, 11867746, 12036909, 19633417, 18275858, 20613985, 19633417, 17545619
oxidative stress	4835	NQO2	NAD(P)H dehydrogenase, quinone 2	QR2; DHQV; DIA6; NMOR2	1						17545619, 16905546
other	9970	NR1I3	nuclear receptor subfamily 1, group I, member 3	CAR; CAR1; MB67; MGC97144; MGC97209; MGC150433		1					15831521
nuclear R	7181	NR2C1	nuclear receptor subfamily 2, group C, member 1	TR2	1						8663350, 20160511
nuclear R	2908	NR3C1	nuclear receptor subfamily 3, group C, member 1 (glucocorticoid receptor)	GR; GCR; GRL; GCCR	1	1					11080152, 9215863, 18386458, 12897156, 18386458, 11562347
nuclear R	3164	NR4A1	nuclear receptor subfamily 4, group A, member 1	HMR; N10; TR3; NP10; GFRP1; NAK-1; NGFIB; NUR77; MGC9485	1	1					17139261
pathways	4893	NRAS	neuroblastoma RAS viral (v-ras) oncogene homolog	ALPS4; N-ras; NRAS1					1		19107228- for Snail
other	3084	NRG1	neuregulin 1	GGF; HGL; HRG; NDF; ARIA; GGF2; HRG1; HRGA; SMDF; MST131	1						19070592
KEGG	4908	NTF3	neurotrophin 3	NT3; HDNF; NGF2; NGF-2; MGC129711
KEGG	4909	NTF4	neurotrophin 4	NT4; NT5; NTF5; GLC10; GLC1O; NT-4/5
DNA repair	4913	NTHL1	nth endonuclease III-like 1 (E. coli)	NTH1; OCTS3	1						15358233
apoptosis	9423	NTN1	netrin 1	NTN1L	1						12598906, 15573119, 18786616, 18356920
nervous syst	4914	NTRK1	neurotrophic tyrosine kinase, receptor, type 1	TRKA; MTC; TRK; TRK1; Trk-A; p140-TrkA; DKFZp781I14186	1						15961390
KEGG	4915	NTRK2	neurotrophic tyrosine kinase, receptor, type 2	TRKB; GP145-TrkB							17637818
KEGG	4916	NTRK3	neurotrophic tyrosine kinase, receptor, type 3	TRKC; gp145(trkC)							20101219
other	81788	NUAK2	NUAK family, SNF1-like kinase, 2	SNARK; FLJ90349; DKFZp434J037; DKFZp686F01113					1		18534745
neddylation	51667	NUB1	negative regulator of ubiquitin-like proteins 1	BS4; NUB1L; NYREN18	1	1					20101219
transcription	84955	NUDCD1	NudC domain containing 1	CML66; FLJ14991		1					18534745
pathways	8650	NUMB	numb homolog (Drosophila)	S171	1	1					18172499, 9632782, 12646252, 18802403, 22337874,18492217, 23881403
transcription	26471	NUPR1	nuclear protein, transcriptional regulator, 1	P8; COM1	1						11896600
cytoskeleton	4950	OCLN	occludin						1		15790452, 19544473
cell cycle	4953	ODC1	ornithine decarboxylase 1	ODC	1						15180186, 19136059, 20160511
DNA repair	4968	OGG1	8-oxoguanine DNA glycosylase	HMMH; MUTM; OGH1; HOGG1	1						15342409, 18356920
nervous syst	10215	OLIG2	oligodendrocyte lineage transcription factor 2	BHLHB1; OLIGO2; RACK17; PRKCBP2; bHLHe19	1						21397859
cytokines	5005	ORM2	orosomucoid 2	AGP2	1						11571296
apoptosis	29948	OSGIN1	oxidative stress induced growth inhibitor 1	OKL38; BDGI	1						1849967
other	130497	OSR1	odd-skipped related 1 (Drosophila)	ODD	1	1					14990790
nervous syst	9127	P2RX6	purinergic receptor P2X, ligand-gated ion channel, 6	P2XM; P2RXL1; P2X6; MGC129625	1						9242461, 10376970
other	5036	PA2G4	proliferation-associated 2G4, 38kDa	EBP1; HG4-1; p38-2G4		1					21098709, 21930127
trans repressor	23569	PADI4	peptidyl arginine deiminase, type IV	PAD4; PAD; PDI4; PDI5; PADI5	1						20190809, 19843866
cell cycle	55003	PAK1IP1	PAK1 interacting protein 1	PIP1; MAK11; WDR84; hPIP1; FLJ20624; bA421M1.5; RP11-421M1.5	1	1					21097889
oxidative stress	11315	PARK7	Parkinson disease (autosomal recessive, early onset) 7	DJ1; DJ-1; FLJ27376; FLJ34360; FLJ92274	1						18042550
DNA repair	142	PARP1	poly (ADP-ribose) polymerase 1	PARP; PPOL; ADPRT; ADPRT1; PARP-1; pADPRT-1	1						11544635, 12704785, 15808511, 21177056
transcription	10039	PARP3	poly (ADP-ribose) polymerase family, member 3	IRT1; ADPRT3; ADPRTL2; ADPRTL3; PADPRT-3	1						16798743
trans repressor	5076	PAX2	paired box 2		1						8521821
trans repressor	5077	PAX3	paired box 3	WS1; CDHS; HUP2; MGC120381; MGC120382; MGC120383; MGC120384; MGC134778	1	1			1		18053811, 22216266, 15691759, 19026785, 19081068
trans repressor	5079	PAX5	paired box 5	BSAP	1						8521821
trans repressor	7849	PAX8	paired box 8		1						8521821
apoptosis	57060	PCBP4	poly(rC) binding protein 4	LIP4; MCG10	1						10891498
cell cycle	5111	PCNA	proliferating cell nuclear antigen	MGC8367	1	1					1705714, 12217864, 17625704, 14973498, 20160511, 18474260,20733054
other	5144	PDE4D	phosphodiesterase 4D, cAMP-specific	DPDE3; STRK1; HSPDE4D; PDE4DN2; FLJ97311; DKFZp686M11213		1					19372219
pathways	5159	PDGFRB	platelet-derived growth factor receptor, beta polypeptide	JTK12; PDGFR; CD140B; PDGFR1	1						18697203
metabolism	5163	PDK1	pyruvate dehydrogenase kinase, isozyme 1		1						19305146
ubiquitination	9260	PDLIM7	PDZ and LIM domain 7 (enigma)	LMP1	1	1					21060154
other	81572	PDRG1	p53 and DNA-damage regulated 1	PDRG; C20orf126	1						14562055
other	8863	PER3	period homolog 3 (Drosophila)	GIG13						1	21070773
apoptosis	64065	PERP	PERP, TP53 apoptosis effector	THW; KCP1; PIGPC1; KRTCAP1; dJ496H19.1; RP3-496H19.1	1						10733530, 14614825, 12802282, 21451571
cell cycle	5245	PHB	prohibitin	PHB1	1						14500729, 16518872
pathways	23612	PHLDA3	pleckstrin homology-like domain, family A, member 3	TIH1	1						19203586, 15940259, 21565614
apoptosis	5266	PI3	peptidase inhibitor 3, skin-derived	Elafin; ESI; WAP3; SKALP; WFDC14; MGC13613; cementoin	1						20020498
sumoylation	8554	PIAS1	protein inhibitor of activated STAT, 1	GBP; ZMIZ3; DDXBP1; GU/RH-II; MGC141878; MGC141879	1	1					11583632, 11867732, 18624398, 12393906
sumoylation	9063	PIAS2	protein inhibitor of activated STAT, 2	miz; MIZ1; SIZ2; PIASX; ZMIZ4; MGC102682; PIASX-BETA; PIASX-ALPHA		1					1.98381e+15
sumoylation	10401	PIAS3	protein inhibitor of activated STAT, 3	ZMIZ5; FLJ14651	1						19838051
sumoylation	51588	PIAS4	protein inhibitor of activated STAT, 4	PIASY; Piasg; ZMIZ6; FLJ12419; MGC35296	1						11388671, 17369817
pathways	5290	PIK3CA	phosphoinositide-3-kinase, catalytic, alpha polypeptide	PI3K; MGC142161; MGC142163; p110-alpha	1	1					18270270, 19299143, 18548093, 16243710
KEGG	23533	PIK3R5	phosphoinositide-3-kinase, regulatory subunit 5	p101; FOAP-2; P101-PI3K; F730038I15Rik
pathways	5292	PIM1	pim-1 oncogene	PIM	1	1					18467333, 20647331
pathways	11040	PIM2	pim-2 oncogene		1	1					18467333
pathways	415116	PIM3	pim-3 oncogene	pim-3	1						20039932
isomerization	5300	PIN1	peptidylprolyl cis/trans isomerase, NIMA-interacting 1	DOD; UBL5	1				1		17906639, 16575404, 18212532, 19934659, 19544473
other	5310	PKD1	polycystic kidney disease 1 (autosomal dominant)	PBP; Pc-1; TRPP1	1						16931520, 20388565, 18922886
KEGG	9088	PKMYT1	protein kinase, membrane associated tyrosine/threonine 1	MYT1; FLJ20093; DKFZp547K1610
other	51316	PLAC8	placenta-specific 8	onzin ; C15		1					16170375
trans activator	5325	PLAGL1	pleiomorphic adenoma gene-like 1	ZAC; LOT1; ZAC1; MGC126275; MGC126276; DKFZp781P1017	1						11896574, 20117169
oxidative stress	5330	PLCB2	phospholipase C, beta 2	FLJ38135	1						16920112
KEGG	5336	PLCG2	phospholipase C, gamma 2 (phosphatidylinositol-specific)
cell cycle	5337	PLD1	phospholipase D1, phosphatidylcholine-specific			1					15199126
cell cycle	5338	PLD2	phospholipase D2			1					15199126
apoptosis	5347	PLK1	polo-like kinase 1 (Drosophila)	PLK; STPK13	1	1				1	15016801, 19833129, 16753148, 22405092, 12493754, 12548019, 15876876
cell cycle	10769	PLK2	polo-like kinase 2 (Drosophila)	SNK	1						12897130, 17912033, 18356920
phosporylation	1263	PLK3	polo-like kinase 3 (Drosophila)	CNK ( cytokine-inducible kinase); FNK; PRK	1					1	11447225, 15016801, 16288013, 15940259, 12242661, 12548016, 16481012
cell cycle	10733	PLK4	polo-like kinase 4	SAK; STK18	1						15967108
apoptosis	5366	PMAIP1	phorbol-12-myristate-13-acetate-induced protein 1	NOXA; APR; PMAIP1	1	1		1			10807576, 12499275, 12719722, 19946469, 16611991, 14699081, 20591651, 19946460,16243507,16572413, 17024184, 21224072
apoptosis	56937	PMEPA1	prostate transmembrane protein, androgen induced 1	STAG1; TMEPAI	1						15361841
trans activator	5371	PML	promyelocytic leukemia	MYL; RNF71; PP8675; TRIM19	1	1				1	14992722, 15720185, 12810724, 16835227, 12402044, 11025664, 14507915, 15195100
DNA repair	5378	PMS1	PMS1 postmeiotic segregation increased 1 (S. cerevisiae)	PMSL1; hPMS1; HNPCC3; FLJ98259; DKFZp781M0253						1	12711320
DNA repair	5395	PMS2	PMS2 postmeiotic segregation increased 2 (S. cerevisiae)	PMSL2; HNPCC4; PMS2CL	1						10987303, 12434296, 15781865, 18356920
cytoskeleton	5420	PODXL	podocalyxin-like	PC; PCLP; Gp200; PCLP-1; MGC138240	1						15155752
transcription	5422	POLA1	polymerase (DNA directed), alpha 1, catalytic subunit	POLA; p180; DKFZp686K1672	1						1409626, 11917009
DNA repair	5423	POLB	polymerase (DNA directed), beta	MGC125976	1						18356920, 18059557, 15485914
transcription	5424	POLD1	polymerase (DNA directed), delta 1, catalytic subunit 125kDa	CDC2; POLD	1						11375983
transcription	5426	POLE	polymerase (DNA directed), epsilon	POLE1; FLJ21434; DKFZp434F222		1					10982879, 12711691
DNA repair	5428	POLG	polymerase (DNA directed), gamma	PEO; MDP1; SCAE; POLG1; POLGA; SANDO; FLJ27114	1						19287302
DNA repair	5429	POLH	polymerase (DNA directed), eta	XPV; XP-V; RAD30; RAD30A; FLJ16395; FLJ21978	1						16449651
KEGG	11201	POLI	polymerase (DNA directed) iota	RAD30B; RAD3OB							From Kegg
transcription	51426	POLK	polymerase (DNA directed) kappa	DINP; POLQ; DINB1							15202001
other	5443	POMC	proopiomelanocortin	LPH; MSH; NPP; POC; ACTH; CLIP	1						17630965, 19098008, 17350568
trans activator	5457	POU4F1	POU class 4 homeobox 1	BRN3A; RDC-1; Oct-T1; FLJ13449	1						11713302, 17145718, 18212532
trans activator	5458	POU4F2	POU class 4 homeobox 2	BRN3B; BRN3.2; Brn-3b	1						17145718, 18212532
KEGG	5467	PPARD	peroxisome proliferator-activated receptor delta	FAAR; NUC1; NUCI; NR1C2; NUCII; PPARB; MGC3931							From Kegg
transcription	5468	PPARG	peroxisome proliferator-activated receptor gamma	CIMT1; NR1C3; PPARG1; PPARG2; PPARgamma	1				1		17905753, 19168033, 16388966, 16887883, 17936118
trans activator	10891	PPARGC1A	peroxisome proliferator-activated receptor gamma, coactivator 1 alpha	PGC-1(alpha); LEM6; PGC1; PGC1A; PGC-1v; PPARGC1						1	17464182
apoptosis	5481	PPID	peptidylprolyl isomerase D	cyclophilin D; CYPD; CYP-40; MGC33096	1						18504456, 15284338
pathways	8493	PPM1D	protein phosphatase 1D magnesium-dependent, delta isoform	WIP1; PP2C-DELTA	1	1	1			1	12021785, 15870257, 15327777, 18333294, 18356920, 20348845, 19713933, 19808970, 21546907, 20860841, 17936559, 18333294, 22379189, 16311512, 16936775, 16798742, 20599567
dephosphorylation	5499	PPP1CA	protein phosphatase 1, catalytic subunit, alpha isoform	PP-1A; PPP1A; MGC1674; MGC15877	1		1			1	18204081, 18800172, 21451260, 23277204, 20599567, 20348845
apoptosis	5514	PPP1R10	protein phosphatase 1, regulatory (inhibitor) subunit 10	PNUTS; FB19; CAT53; PP1R10	1	1					17318220
apoptosis	23368	PPP1R13B	protein phosphatase 1, regulatory (inhibitor) subunit 13B	ASPP1; p85; KIAA0771; p53BP2-like	1	1	1				11684014, 14729977, 16314841, 18676979, 15782125, 23365256, 15782125
apoptosis	10848	PPP1R13L	protein phosphatase 1, regulatory (inhibitor) subunit 13 like	iASPP; RAI; NKIP1	1						12524540, 15607367, 17211478, 18212532, 15489900
dephosphorylation	5515	PPP2CA	protein phosphatase 2 (formerly 2A), catalytic subunit, alpha isoform	RP-C; PP2Ac; PP2CA; PPP2CA	1					1	20599567, 19139122, 18519674, 20348845
dephosphorylation	5521	PPP2R2B	protein phosphatase 2 (formerly 2A), regulatory subunit B, beta isoform	PR52B; SCA12; B55-BETA; FLJ95686; MGC24888; PR55-BETA; PP2A-PR55B; PP2AB-BETA; PR2AB-BETA; PP2A-B55BETA; PR2AB55-BETA; PP2APR55-BETA; PR2APR55-BETA	1					1	19043449, 20348841
cell cycle	5523	PPP2R3A	protein phosphatase 2 (formerly 2A), regulatory subunit B'', alpha	PR130; PR72; PPP2R3						1	17464182
cell cycle	5525	PPP2R5A	protein phosphatase 2, regulatory subunit B', alpha isoform	B56A; PR61A; MGC131915						1	20160490
dephosphorylation	5527	PPP2R5C	protein phosphatase 2, regulatory subunit B', gamma isoform	B56G; PR61G; MGC23064	1						17245430, 20348841, 21460856?
cell cycle	9055	PRC1	protein regulator of cytokinesis 1	ASE1; MGC1671; MGC3669	1						15531928,16798743, 20160511
cytokines	639	PRDM1	PR domain containing 1, with ZNF domain	BLIMP1; PRDI-BF1; MGC118922; MGC118923; MGC118924; MGC118925	1						17264218
other	5052	PRDX1	peroxiredoxin 1	PAG; PAGA; PAGB; PRX1; PRXI; MSP23; NKEFA; TDPX2				1			15753358
metabolism	5563	PRKAA2	protein kinase, AMP-activated, alpha 2 catalytic subunit	AMPK; AMPK2; PRKAA	1					1	15866171, 17464182
phosporylation	5564	PRKAB1	protein kinase, AMP-activated, beta 1 non-catalytic subunit	AMPK; HAMPKb; MGC17785	1						12771025, 18056705, 17981775,17380161, 17409411
phosporylation	5565	PRKAB2	protein kinase, AMP-activated, beta 2 non-catalytic subunit	MGC61468	1						17409411
KEGG	5566	PRKACA	protein kinase, cAMP-dependent, catalytic, alpha	PKACA; MGC48865; MGC102831
phosporylation	51422	PRKAG2	protein kinase, AMP-activated, gamma 2 non-catalytic subunit	AAKG; CMH6; WPWS; AAKG2; H91620p	1						19043449, 15016801
MAPK	5578	PRKCA	protein kinase C, alpha	PKC-alpha; AAG6; PKCA; PRKACA; MGC129900; MGC129901	1						9571186, 20160511
MAPK	5580	PRKCD	protein kinase C, delta	MAY1; PKCD; MGC49908; nPKC-delta	1	1					17938203, 12805378, 21374733
ATM	5591	PRKDC	protein kinase, DNA-activated, catalytic polypeptide	DNAPK, DNA-PKcs, DNPK1, HYRC, HYRC1, XRCC7, p350	1	1				1	17493325, 15661267, 11751391, 15016801, 18505846,21659476, 12097646, 15668230, 20406977
nervous syst	5592	PRKG1	protein kinase, cGMP-dependent, type I	PGK; PKG; CGKI; PRKG1B; PRKGR1B; FLJ36117; MGC71944; cGKI-BETA; cGKI-alpha; DKFZp686K042	1						19955367
trans repressor	8575	PRKRA	protein kinase, interferon-inducible double stranded RNA dependent activator	RAX; PACT; DYT16; HSD14	1	1					10348343, 17451862, 22214662, 14961569, 8622878, 9041199, 17470788
phosporylation	5612	PRKRIR	protein-kinase, interferon-inducible double stranded RNA dependent inhibitor, repressor of (P58 repressor)	DAP4; THAP0; P52rIPK; MGC102750	1						12384512
methylation	3276	PRMT1	protein arginine methyltransferase 1	ANM1; HCP1; IR1B4; HRMT1L2	1						15186775, 16294045, 18581285
methylation	10419	PRMT5	protein arginine methyltransferase 5	JBP1; SKB1; IBP72; SKB1Hs; HRMT1L5	1		1				19528079, 19011621, 24013503
other	5621	PRNP	prion protein	CJD; GSS; PrP; ASCR; PRIP; PrPc; CD230; prion; MGC26679; PrP27-30; PrP33-35C	1	1					12529324, 14570892
oxidative stress	5625	PRODH	proline dehydrogenase (oxidase) 1	POX; PIG6; SCZD4; HSPOX2; PRODH1; PRODH2; TP53I6; FLJ33744; MGC148078; MGC148079	1						15914462, 18275858
metabolism	5646	PRSS3	protease, serine, 3	TRY4 (trypsin 4); MTG; TRY3; PRSS4	1						15684611
other	5652	PRSS8	protease, serine, 8	CAP1; PROSTASIN					1		16541421
nervous syst	5663	PSEN1	presenilin 1	AD3; FAD; PS1; S182	1						9662377, 10942770, 16763046, 18374905, 19276551
cell cycle	5716	PSMD10	proteasome (prosome, macropain) 26S subunit, non-ATPase, 10	Gankyrin; p28; dJ889N15.2	1	1					16023592, 1928719, 20498630, 16023600, 17052188, 18332869
cytoskeleton	5708	PSMD2	proteasome (prosome, macropain) 26S subunit, non-ATPase, 2	S2; P97; Rpn1; TRAP2; MGC14274			1				18086887, 19721810
ubiquitination	10197	PSME3	proteasome (prosome, macropain) activator subunit 3 (PA28 gamma; Ki)	PA28-gamma; Ki; PA28G; REG-GAMMA	1	1					18309296
cytoskeleton	84722	PSRC1	proline/serine-rich coiled-coil 1	DDA3; FP3214; MGC1780; RP11-297O4.2	1						18291097, 18793611, 20160511
pathways	5728	PTEN	phosphatase and tensin homolog	BZS; MHAM; TEP1; MMAC1; PTEN1; 10q23del; MGC11227	1	1			1		19342887, 19261747, 17409411, 12702506, 15703783, 18337767, 16633340, 16724049, 16598206, 18802403, 19544473
oxidative stress	9536	PTGES	prostaglandin E synthase	PIG12; PGES; MPGES; PP102; PP1294; MGST-IV; MGST1L1; TP53I12; mPGES-1; MGC10317; MGST1-L1	1						9305847, 19101635
hypoxia	5743	PTGS2	prostaglandin-endoperoxide synthase 2 (prostaglandin G/H synthase and cyclooxygenase)	COX2; COX-2; PHS-2; PGG/HS; PGHS-2; hCox-2; GRIPGHS	1	1					15550400, 19465063, 18356920, 20160511, 9764819
pathways	5744	PTHLH	parathyroid hormone-like hormone	HHM; PLP; PTHR; PTHRP; MGC14611	1						19507249
pathways	5747	PTK2	PTK2 protein tyrosine kinase 2	FAK; FADK; FAK1; pp125FAK	1	1					15234210, 15778501, 15855171, 18206965, 18493017, 20160511
pathways	2185	PTK2B	PTK2B protein tyrosine kinase 2 beta	PYK2; PKB; PTK; CAKB; FAK2; CADTK; FADK2; RAFTK	1						19880522
ECM	5754	PTK7	PTK7 protein tyrosine kinase	CCK4					1		19544473
ubiquitination	7803	PTP4A1	protein tyrosine phosphatase type IVA, member 1	PRL1; HH72; PRL-1( Phosphatase of regenerating liver 1); PTPCAAX1; PTP(CAAX1); DKFZp779M0721	1						18997816
ubiquitination	11156	PTP4A3	protein tyrosine phosphatase type IVA, member 3	PRL3; PRL-3; PRL-R	1						18471976, 19945467
other	5781	PTPN11	protein tyrosine phosphatase, non-receptor type 11	SHP2; CFC; NS1; BPTP3; PTP2C; PTP-1D; SH-PTP2; SH-PTP3; MGC14433		1					17369354
pathways	5777	PTPN6	protein tyrosine phosphatase, non-receptor type 6	HCP; HCPH; SHP1; SHP-1; HPTP1C; PTP-1C; SHP-1L; SH-PTP1	1						19749791
dephosphorylation	5786	PTPRA	protein tyrosine phosphatase, receptor type, A	LRP; HLPR; PTPA; HEPTP; HPTPA; RPTPA; PTPRL2; HPTPalpha; R-PTP-alpha	1						10787423
cell cycle	148713	PTPRVP	protein tyrosine phosphatase, receptor type, V, pseudogene	ESP; PTPRV; OST-PTP	1						16107883 , 16258284
trans activator	9232	PTTG1	pituitary tumor-transforming 1	Securin; EAP1; PTTG; HPTTG; TUTR1; MGC126883; MGC138276	1						12355087, 15242522, 16338954, 15016801
apoptosis	29108	PYCARD	PYD and CARD domain containing	ASC; TMS; TMS1; CARD5; TMS-1; MGC10332	1						14730312, 16331272
other	149628	PYHIN1	pyrin and HIN domain family, member 1	IFIX; MGC23885; RP11-520H16.1		1					16479015
nervous syst	5872	RAB13	RAB13, member RAS oncogene family	GIG4	1						16946709
pathways	5879	RAC1	ras-related C3 botulinum toxin substrate 1 (rho family, small GTP binding protein Rac1)	MIG5; TC-25; p21-Rac1; MGC111543	1						12578823, 17875717
DNA repair	5886	RAD23A	RAD23 homolog A (S. cerevisiae)	HHR23A; MGC111083	1	1					14645509, 15064742, 15684615
cell cycle	10111	RAD50	RAD50 homolog (S. cerevisiae)	NBSLD; RAD502; hRad50						1	15790808
DNA repair	5888	RAD51	RAD51 homolog (RecA homolog, E. coli) (S. cerevisiae)	RECA; BRCC5; HRAD51; RAD51A; HsRad51; HsT16930	1						8617246, 9380510, 11002423, 15145576, 20160511, 12750285, 16990782
DNA repair	5889	RAD51C	RAD51 homolog C (S. cerevisiae)	RAD51L2; MGC104277	1						1.91553e+15
DNA repair	5890	RAD51L1	RAD51-like 1 (S. cerevisiae)	RAD51B;REC2; R51H2; hREC2; MGC34245						1	17464182
DNA repair	5892	RAD51L3	RAD51-like 3 (S. cerevisiae)	RAD51D; Trad; R51H3; HsTRAD	1					1	15781618, 17464182
DNA repair	8438	RAD54L	RAD54-like (S. cerevisiae)	HR54; hHR54; RAD54A; hRAD54	1						12750285
pathways	5894	RAF1	v-raf-1 murine leukemia viral oncogene homolog 1	Raf-1; NS5; CRAF; c-Raf					1		16924233, 7644510
sumoylation	5903	RANBP2	RAN binding protein 2	ANE1; TRP1; TRP2; NUP358		1					12393906
KEGG	5914	RARA	retinoic acid receptor, alpha	RAR; NR1B1							From Kegg
deubiquitination	11186	RASSF1	Ras association (RalGDS/AF-6) domain family member 1	RASSF1A; 123F2; RDA32; NORE2A; REH3P21	1	1					18566590, 23038753
cell cycle	5925	RB1	retinoblastoma 1	RB; pRb; OSRC; pp110; p105-Rb	1	1	1		1		11790556, 20160511, 18332869, 9856953, 16337594, 16510145, 19721810, 18593909
trans repressor	5928	RBBP4	retinoblastoma binding protein 4	NURF55; RBAP48	1						14553942
trans repressor	5930	RBBP6	retinoblastoma binding protein 6	PACT; MY038; P2P-R; RBQ-1; SNAMA; DKFZp686P0638; DKFZp761B2423	1	1					9010216, 12938151, 17470788
cell cycle	5933	RBL1	retinoblastoma-like 1 (p107)	PRB1; p107; CP107; MGC40006	1	1			1		15827088, 12060621, 8570197, 15827088, 12060621, 16311016
cell cycle	5934	RBL2	retinoblastoma-like 2 (p130)	Rb2; P130; FLJ26459	1	1					12060621, 17905135
trans repressor	3516	RBPJ	recombination signal binding protein for immunoglobulin kappa J region	SUH; csl; CBF1; KBF2; RBP-J; RBPJK; IGKJRB; RBPSUH; IGKJRB1; MGC61669	1						19135161, 20446924
ubiquitination	25898	RCHY1	ring finger and CHY zinc finger domain containing 1	PIRH2; ARNIP; CHIMP; RNF199; ZNF363; hARNIP; PRO1996; DKFZp586C1620	1						19043414, 17568776, 19483087, 19483087, 18356920, 20357911, 23966173, 23449389
DNA repair	9401	RECQL4	RecQ protein-like 4	RECQ4	1						15674334,15016801, 16990782
trans activator	7905	REEP5	receptor accessory protein 5	DP1; TB2; YOP1; D5S346; C5orf18; MGC70440	1
transcription	5970	RELA	v-rel reticuloendotheliosis viral oncogene homolog A (avian)	p65; NFKB3; MGC131774	1	1		1	1		10348347, 11964305, 17938575, 23839035, 19444283, 17205110, 19389392
other	5980	REV3L	REV3-like, catalytic subunit of DNA polymerase zeta (yeast)	POLZ; REV3						1	18622427
ubiquitination	117584	RFFL	ring finger and FYVE-like domain containing 1	CARP2 (caspases-8- and -10-associated RING protein); RNF189; RNF34L; RIFIFYLIN	1	1	1				15069192, 18382127, 17121812
ubiquitination	64326	RFWD2	ring finger and WD repeat domain 2	COP1; RNF200; FLJ10416; RP11-318C24.3	1						15103385, 15861129, 18356920
ubiquitination	55159	RFWD3	ring finger and WD repeat domain 3	RNF201; FLJ10520	1	1					20173098
pathways	6004	RGS16	regulator of G-protein signaling 16	RGS-R; A28-RGS14; A28-RGS14P	1						9223279, 10836135
senescence	6009	RHEB	Ras homolog enriched in brain	RHEB2; MGC111559	1						18708578, 19169823,
pathways	387	RHOA	ras homolog gene family, member A	ARHA; ARH12; RHO12; RHOH12	1						12578823, 14729984, 22907703
pathways	390	RND3	Rho family GTPase 3	ARHE; Rho8; RhoE; memB	1						17174923
apoptosis	255488	RNF144B	ring finger protein 144B	IBRDC2; p53RFP; KIAA0161; MGC71786; bA528A10.3	1						12853982, 16427630
ubiquitination	56254	RNF20	ring finger protein 20	BRE1; BRE1A; hBRE1; FLJ11189; FLJ20382; KIAA2779; MGC129667; MGC129668	1						16337599, 18832071
ubiquitination	80196	RNF34	ring finger protein 34	CARP1 (caspases-8- and -10-associated RING protein); RFI; RIF; RIFF; FLJ21786	1	1	1				15069192, 18382127, 17121812
KEGG	6093	ROCK1	Rho-associated, coiled-coil containing protein kinase 1	PRO0435; MGC43611; P160ROCK; MGC131603
DNA repair	6117	RPA1	replication protein A1, 70kDa	HSSB; RF-A; RP-A; REPA1; RPA70; MST075	1						8361542,8700525, 9121469, 16990782, 22797063
cell cycle	6118	RPA2	replication protein A2, 32kDa	REPA2; RPA32	1						15489903
metabolism	6135	RPL11	ribosomal protein L11	DBA7; GIG34	1	1					15152193, 12842086, 14612427,16803902, 19713960, 20221446, 17057733, 20554519, 21097889, 22081073, 23169665, 18560357
metabolism	9349	RPL23	ribosomal protein L23	rpL17; MGC72008; MGC111167; MGC117346		1					15308643, 15314173, 15314174, 20020415
metabolism	6154	RPL26	ribosomal protein L26		1	1					16213212, 18951086, 19434769, 17057733
metabolism	6167	RPL37	ribosomal protein L37	MGC99572; DKFZp686G1699	1						20935493, 21057197, 23874713
metabolism	6125	RPL5	ribosomal L5 protein	DBA6; MSTP030; MGC117339		1					7935455, 15308643, 17329973, 18560357
cell cycle	56475	RPRM	reprimo, TP53 dependent G2 arrest mediator candidate	REPRIMO; FLJ90327	1						10930422, 11313928, 14720320
metabolism	6232	RPS27	ribosomal protein S27	MPS1; MPS-1	1	1					21170087, 21561866
metabolism	51065	RPS27L	ribosomal protein S27-like		1	1					17057733, 18056458, 19438500, 21170087
metabolism	6188	RPS3	ribosomal protein S3	FLJ26283; FLJ27450; MGC87870		1					19656744
transcription	6195	RPS6KA1	ribosomal protein S6 kinase, 90kDa, polypeptide 1	RSK; HU-1; RSK1; MAPKAPK1A	1						15073170
MAPK	6196	RPS6KA2	ribosomal protein S6 kinase, 90kDa, polypeptide 2	p90-RSK3; RSK; HU-2; RSK3; pp90RSK3; MAPKAPK1C; S6K-alpha; S6K-alpha2		1					16621805
pathways	6197	RPS6KA3	ribosomal protein S6 kinase, 90kDa, polypeptide 3	CLS; RSK; HU-3; RSK2; MRX19; ISPK-1; p90-RSK2; pp90RSK2; MAPKAPK1B; S6K-alpha3	1						15867353
MAPK	9252	RPS6KA5	ribosomal protein S6 kinase, 90kDa, polypeptide 5	MSK1; RLPK; MSPK1; MGC1911		1					16621805
cell cycle	27330	RPS6KA6	ribosomal protein S6 kinase, 90kDa, polypeptide 6	RSK4; PP90RSK4	1						15042092, 16865262
transcription	6198	RPS6KB1	ribosomal protein S6 kinase, 70kDa, polypeptide 1	p70-S6K; S6K; PS6K; S6K1; STK14A; p70-alpha; p70(S6K)-alpha	1	1					12149653, 16061640, 20657550
metabolism	6201	RPS7	ribosomal protein S7	DBA8		1	1				17310983, 19683495, 21550419, 19721810
metabolism	6203	RPS9	ribosomal protein S9		1						20221446
cytoskeleton	3921	RPSA	ribosomal protein SA	LBP; LRP; p40; 67LR; 37LRP; LAMBR; LAMR1	1						12386810
DNA repair	6241	RRM2	ribonucleotide reductase M2 polypeptide	p53R2 ; R2; RR2M	1	1					10716435, 18474260, 15158709,19015526, 19043449, 18641988, 3894352, 19416980, 21317061
DNA repair	50484	RRM2B	ribonucleotide reductase M2 B (TP53 inducible)	p53R2; MGC42116; MGC102856; DKFZp686M05248	1						10716435, 10980602, 11517226, 11719458, 16798743, 19010910, 18356920
transcription	51773	RSF1	remodeling and spacing factor 1	XAP8; p325; HBXAP; RSF-1	1						20923775
transcription	861	RUNX1	runt-related transcription factor 1	AML1; CBFA2; EVI-1; AMLCR1; PEBP2aB; AML1-EVI-1	1						18291030, 23148227
KEGG	862	RUNX1T1	runt-related transcription factor 1; translocated to, 1 (cyclin D-related)	ETO; CDR; MTG8; MTG8b; AML1T1; ZMYND2; CBFA2T1; MGC2796							From Kegg
transcription	860	RUNX2	runt-related transcription factor 2	CCD; AML3; CCD1; OSF2; CBFA1; PEA2aA; PEBP2A1; PEBP2A2; PEBP2aA; PEBP2aA1; MGC120022; MGC120023	1				1		16611991, 19756381, 21645238
transcription	864	RUNX3	runt-related transcription factor 3	AML2; CBFA3; PEBP2aC; FLJ34510; MGC16070		1					19808967
ubiquitination	23429	RYBP	RING1 and YY1 binding	AAP1; DEDAF; YEAF1		1					19098711
cell cycle	6271	S100A1	S100 calcium binding protein A1	S100; S100A; S100-alpha	1	1					9920729, 18694925, 19297317, 19819244, 20591429
DNA repair	6282	S100A11	S100 calcium binding protein A11	MLN70; S100C	1						18694925, 17566693, 18463164
cell cycle	6273	S100A2	S100 calcium binding protein A2	CAN19; S100L; MGC111539	1	1					10094469, 15941720, 18694925, 19297317, 19819244, 20591429
cell cycle	6275	S100A4	S100 calcium binding protein A4	42A; 18A2; CAPL; FSP1; MTS1; P9KA; PEL98	1	1			1		11527429, 15781852, 17497677, 18694925, 19819244, 15750621,12782583, 23352991, 23752197, 20591429, 22458600
apoptosis	6277	S100A6	S100 calcium binding protein A6	2A9; PRA; 5B10; CABP; CACY	1	1					18620780, 19297317, 18694925, 19819244, 18765292, 20591429
cell cycle	6278	S100A7	S100 calcium binding protein A7	PSOR1; S100A7c	1						16273201, 19946469
cell cycle	6285	S100B	S100 calcium binding protein B	NEF; S100; S100beta	1	1					15781852, 19324580, 18694925,19819244, 20591429
sumoylation	10055	SAE1	SUMO1 activating enzyme subunit 1	AOS1; SUA1; UBLE1A; FLJ3091; HSPC140	1						19838051
metabolism	6303	SAT1	spermidine/spermine N1-acetyltransferase 1	SSAT; SAT; DC21; KFSD; KFSDX; SSAT-1	1						15888550, 11423996, 12907638
metabolism	6319	SCD	stearoyl-CoA desaturase (delta-9-desaturase)	SCD1; FADS5; SCDOS; MSTP008	1						12789273, 20431990, 20160511
apoptosis	55800	SCN3B	sodium channel, voltage-gated, type III, beta	SCNB3; HSA243396	1						15334053, 17914117
metabolism	9997	SCO2	SCO cytochrome oxidase deficient homolog 2 (yeast)	SCO1L; MGC125823; MGC125825	1						16728594, 16843260, 18275858, 19101635, 21317061
other	6400	SEL1L	sel-1 suppressor of lin-12-like (C. elegans)	IBD2; PRO1063; SEL1-LIKE	1						16917513
apoptosis	7869	SEMA3B	sema domain, immunoglobulin domain (Ig), short basic domain, secreted, (semaphorin) 3B	SemA; SEMA5; SEMAA; semaV; LUCA-1; FLJ34863	1						11922394, 14720320, 11423996
sumoylation	29843	SENP1	SUMO1/sentrin specific peptidase 1	SuPr-2	1						19339993
sumoylation	59343	SENP2	SUMO1/sentrin/SMT3 specific peptidase 2	AXAM2; SMT3IP2; KIAA1331; DKFZp762A2316; SUSP4 in mice		1					17086174
sumoylation	26168	SENP3	SUMO1/sentrin/SMT3 specific peptidase 3	SSP3; SMT3IP1; DKFZp762A152; DKFZp586K0919	1	1					21316347
sumoylation	123228	SENP8	SUMO/sentrin specific peptidase family member 8	NEDP1;DEN1; PRSC2		1					19784069
senescence	5055	SERPINB2	serpin peptidase inhibitor, clade B (ovalbumin), member 2	PAI-2; PAI; PAI2; PLANH2; HsT1201	1						9764819, 16838325, 18548086
ECM	5268	SERPINB5	serpin peptidase inhibitor, clade B (ovalbumin), member 5	maspin ;PI5	1						19147537, 10692390, 14720320
senescence	5054	SERPINE1	serpin peptidase inhibitor, clade E (nexin, plasminogen activator inhibitor type 1), member 1	PAI; PAI-1; PAI1; PLANH1	1	1					7479001, 11470783, 18199551
senescence	5270	SERPINE2	serpin peptidase inhibitor, clade E (nexin, plasminogen activator inhibitor type 1), member 2	GDN; PI7; PN1; PNI; PI-7; PN-1; DKFZp686A13110	1						9764819
cytokines	710	SERPING1	serpin peptidase inhibitor, clade G (C1 inhibitor), member 1	C1IN; C1NH; HAE1; HAE2; C1INH	1						11571296
trans activator	29950	SERTAD1	SERTA domain containing 1	SEI1; TRIP-Br1	1						16098148
trans activator	9792	SERTAD2	SERTA domain containing 2	Sei-2; TRIP-Br2; MGC126688; MGC126690	1						16098148
oxidative stress	27244	SESN1	sestrin 1	PA26; SEST1; MGC138241; MGC142129; RP11-787I22.1	1						9926927, 15105503, 17380161, 18692468, 16905214, 18356920, 18275858, 20024628, 15940259, 20878915
oxidative stress	83667	SESN2	sestrin 2	HI95; SES2; SEST2; DKFZp761M0212; DKFZp761M02121	1						12203114, 19377293, 18692468, 18356920, 18275858, 20878915
KEGG	143686	SESN3	sestrin 3	SEST3; MGC29667							From Kegg, 17510393, 19061837
methylation	29072	SETD2	SET domain containing 2	HYPB; SET2; HIF-1; KMT3A; HBP231; HSPC069; p231HBP; FLJ16420; FLJ22472; FLJ23184; FLJ45883; FLJ46217; KIAA1732	1						18585004
methylation	80854	SETD7	SET domain containing (lysine methyltransferase) 7	SET9; KMT7; SET7; SET7/9; FLJ21193; KIAA1717	1						1.55259e+15
methylation	387893	SETD8	SET domain containing (lysine methyltransferase) 8	SET8; KMT5A; SET07; PR-Set7	1						17707234, 18581285
cell cycle	2810	SFN	stratifin	14-3-3sigma, (Σ or σ) YWHAS	1	1					18806827, 18382127, 9659898, 18249187, 16697215, 18677110, 20024089, 17982488, 19933256, 18356920, 17546054, 19166854
transcription	6431	SFRS6	splicing factor, arginine/serine-rich 6	B52; SRP55; MGC5045; FLJ08061	1						17699766
ubiquitination	6446	SGK1	serum/glucocorticoid regulated kinase 1	SGK	1	1					8647846, 9058378, 18430410, 15705792, 19756449, 20160511
hypoxia	54557	SGTB	small glutamine-rich tetratricopeptide repeat (TPR)-containing, beta	SGT2; FLJ39002	1						16917513
cytokines	4068	SH2D1A	SH2 domain protein 1A	SAP; LYP; XLP; DSHP; EBVS; IMD5; XLPD; MTCP1; FLJ18687; FLJ92177	1						15378026, 23165210
oxidative stress	6464	SHC1	SHC (Src homology 2 domain containing) transforming protein 1	P66 SHC; SHC; SHCA; FLJ26504	1						12032825, 19355920, 18275858
apoptosis	51246	SHISA5	shisa homolog 5 (Xenopus laevis)	SCOTIN; hShisa5	1						12135983, 18677103
apoptosis	6477	SIAH1	seven in absentia homolog 1 (Drosophila)	Siah-1; hSIAH1; HUMSIAH; Siah-1a; FLJ08065	1						10393949, 11389839, 11389840, 14985507, 9582267, 19920190
apoptosis	340571	SIAH1L	seven in absentia homolog 1-like (Drosophila)		1						14985507
trans repressor	6493	SIM2	single-minded homolog 2 (Drosophila)	SIM; bHLHe15; MGC119447					1		18160708
trans repressor	25942	SIN3A	SIN3 homolog A, transcription regulator (yeast)	FLJ90319; KIAA0700; DKFZp434K2235	1				1		10823891, 11359905, 10521394, 11313951, 15509555,16543938, 16311016, 19544473
oxidative stress	23411	SIRT1	sirtuin (silent mating type information regulation 2 homolog) 1 (S. cerevisiae)	SIR2L1	1						19377286, 19267881, 21083429, 19595309, 21593185
deacetylation	22933	SIRT2	sirtuin (silent mating type information regulation 2 homolog) 2 (S. cerevisiae)	SIR2; SIR2L; SIR2L2	1						18249187, 21059157, 23416275
deacetylation	23410	SIRT3	sirtuin 3	SIR2L3	1						20463968, 22609775
other	51548	SIRT6	sirtuin 6	SIR2L6	1						18242175
deacetylation	51547	SIRT7	sirtuin (silent mating type information regulation 2 homolog) 7 (S. cerevisiae)	SIR2L7; MGC126840; MGC126842	1						18239138
apoptosis	10572	SIVA1	SIVA1, apoptosis-inducing factor	SIVA; CD27BP; Siva-1; Siva-2	1	1					19590512
deacetylation	6497	SKI	v-ski sarcoma viral oncogene homolog (avian)	SKV	1						21149449
ubiquitination	6502	SKP2	S-phase kinase-associated protein 2 (p45)	FBL1; FLB1; FBXL1; MGC1366	1						18243116, 20134482, 18716061, 20513428, 18716061
metabolism	6573	SLC19A1	solute carrier family 19 (folate transporter), member 1	CHMD; FOLT; IFC1; REFC; RFC1	1						11106643
metabolism	6513	SLC2A1	solute carrier family 2 (facilitated glucose transporter), member 1	GLUT1;PED; GLUT; DYT17; DYT18; MGC141895; MGC141896	1			1			18990690, 15059920
metabolism	6517	SLC2A4	solute carrier family 2 (facilitated glucose transporter), member 4	GLUT4	1						15059920
other	54407	SLC38A2	solute carrier family 38, member 2	ATA2; SAT2; SNAT2; PRO1068; KIAA1382	1						12789273
other	6530	SLC6A2	solute carrier family 6 (neurotransmitter transporter, noradrenalin), member 2	NET; NAT1; NET1; SLC6A5					1		18591486
other	6533	SLC6A6	solute carrier family 6 (neurotransmitter transporter, taurine), member 6	TAUT; MGC10619; MGC131729	1						12163498, 19423693
ECM	6590	SLPI	secretory leukocyte peptidase inhibitor	ALP; MPI; ALK1; BLPI; HUSI; WAP4; WFDC4; HUSI-I	1						9764819
trans activator	4086	SMAD1	SMAD family member 1	BSP1; JV41; JV4-1; MADH1; MADR1	1	1	1				22588298, 10537276
trans activator	4087	SMAD2	SMAD family member 2	JV18; MADH2; MADR2; JV18-1; hMAD-2; hSMAD2; MGC22139; MGC34440	1	1	1		1		12732139, 10537276, 19389392
trans activator	4088	SMAD3	SMAD family member 3	MADH3; JV15-2; HSPC193; HsT17436; MGC60396; DKFZp586N0721; DKFZp686J10186	1	1	1		1		10537276, 12483531, 19721810, 18056415
trans activator	4089	SMAD4	SMAD family member 4	JIP; DPC4; MADH4	1	1	1				18830930, 10537276, 12483531, 19721810
apoptosis	4092	SMAD7	SMAD family member 7	CRCS3; MADH7; MADH8; FLJ16482	1						17172861
transcription	6597	SMARCA4	SWI/SNF related, matrix associated, actin dependent regulator of chromatin, subfamily a, member 4	BRG1; SNF2; SWI2; RTPS2; BAF190; SNF2L4; SNF2LB; hSNF2b; FLJ39786; SNF2-BETA	1						11950834
transcription	6598	SMARCB1	SWI/SNF related, matrix associated, actin dependent regulator of chromatin, subfamily b, member 1	SNF5; RDT; INI1; Snr1; BAF47; Sfh1p; hSNFS; SNF5L1	1						11950834, 16301525
transcription	6602	SMARCD1	SWI/SNF related, matrix associated, actin dependent regulator of chromatin, subfamily d, member 1	BAF60A; Rsc6p; CRACD1	1						18303029
transcription	10592	SMC2	structural maintenance of chromosomes 2	CAPE; CAP-E; SMC2L1; hCAP-E; FLJ10093	1						16798743
transcription	9126	SMC3	structural maintenance of chromosomes 3	BAM; BMH; HCAP; CDLS3; CSPG6; SMC3L1	1					1	16798743, 17081288, 12711320
transcription	23137	SMC5	structural maintenance of chromosomes 5	SMC5L1; KIAA0594						1	19755492, 17464182
ATM	23049	SMG1	SMG1 homolog, phosphatidylinositol 3-kinase-related kinase (C. elegans)	ATX; LIP; 61E3.4; KIAA0421	1						18332866, 15175154
transcription	6606	SMN1	survival of motor neuron 1, telomeric	SMA; SMN; SMA1; SMA2; SMA3; SMA4; SMA@; SMNT; BCD541; T-BCD541	1						11704667, 19445707, 18624398
pathways	6608	SMO	smoothened homolog (Drosophila)	Gx; SMOH	1	1					18359851
ubiquitination	57154	SMURF1	SMAD specific E3 ubiquitin protein ligase 1	KIAA1625	1						16917513, 20484049
methylation	56950	SMYD2	SET and MYND domain containing 2	KMT3C; HSKM-B; ZMYND14; MGC119305	1						17108971, 18581285
pathways	6615	SNAI1	snail homolog 1 (Drosophila)	SNAIL; SNA; SNAH; SLUGH2; dJ710H13.1	1				1		19107228, 19347028, 18356920,15802514
trans repressor	6591	SNAI2	snail homolog 2 (Drosophila)	SLUG; WS2D; SLUGH1; MGC10182		1			1		19448627, 16286009, 19544473, 15314165
nervous syst	6620	SNCB	synuclein, beta		1						12867415
cell cycle	79753	SNIP1	Smad nuclear interacting protein 1	FLJ12553; dJ423B22.2; RP3-423B22.3	1						17260016
apoptosis	22938	SNW1	SNW domain containing 1	Bx42; SKIP; Prp45; SKIIP; PRPF45; NCOA-62; MGC119379	1						21460037
cytokines	8651	SOCS1	suppressor of cytokine signaling 1	JAB; CIS1; SSI1; TIP3; CISH1; SSI-1; SOCS-1	1						20622265
oxidative stress	6648	SOD2	superoxide dismutase 2, mitochondrial	IPO-B; MNSOD; MVCD6; Mn-SOD	1						11313974, 18356920, 20353787, 18275858, 20160511
other	10580	SORBS1	sorbin and SH3 domain containing 1	CAP; FLAF2; R85FL; SH3D5; SORB1; SH3P12; FLJ12406; KIAA1296; DKFZp451C066; DKFZp586P1422	1						10962554
other	6663	SOX10	SRY (sex determining region Y)-box 10	DOM; WS4; PCWH; WS2E; WS4C; MGC15649					1		No paper- form the book “Essential developmental biology”
nervous syst	6657	SOX2	SRY (sex determining region Y)-box 2	ANOP3; MCOPS3; MGC2413	1				1		18550754, 19025772, 23430442
pathways	6659	SOX4	SRY (sex determining region Y)-box 4	EVI16	1						19234109, 20376082, 16204320, 20019190, 21505102
pathways	6662	SOX9	SRY (sex determining region Y)-box 9	CMD1; SRA1; CMPD1					1		16510505, 19756381
trans activator	6667	SP1	Sp1 transcription factor		1	1		1		1	18811981,9774636, 20570896, 12702724, 15720185, 18579560, 19969004
trans activator	6672	SP100	SP100 nuclear antigen	FLJ00340; FLJ34579; DKFZp686E07254	1						14647468
trans activator	6670	SP3	Sp3 transcription factor	SPR-2; DKFZp686O1631	1						15790310
other	121340	SP7	Sp7 transcription factor	OSX; osterix; MGC126598	1						16380437
DNA repair	245711	SPDYA	speedy homolog A (Xenopus laevis)	SPY1; SPDY1; RINGO3; MGC57218; MGC110856	1						19106603
metabolism	8877	SPHK1	sphingosine kinase 1	SPHK; SK 1; SPK 1	1						14988393, 19240026
metabolism	56848	SPHK2	sphingosine kinase 2		1						19240026
KEGG	6688	SPI1	spleen focus forming virus (SFFV) proviral integration oncogene spi1	PU.1; OF; SFPI1; SPI-1; SPI-A							12032776, 16113082, 12972030
other	6696	SPP1	secreted phosphoprotein 1	OPN; BNSP; BSPI; ETA-1; MGC110940					1		19544473
other	80176	SPSB1	splA/ryanodine receptor domain and SOCS box containing 1	SSB1; SSB-1	1						20308539
KEGG	6709	SPTAN1	spectrin, alpha, non-erythrocytic 1 (alpha-fodrin)	NEAS; EIEE5; SPTA2; FLJ17738; FLJ44613
transcription	6720	SREBF1	sterol regulatory element binding transcription factor 1	SREBP1; bHLHd1; SREBP-1c	1						12734185, 14985341
transcription	6741	SSB	Sjogren syndrome antigen B (autoantigen La)	La; LARP3		1					12620409, 20876686
phosporylation	6749	SSRP1	structure specific recognition protein 1	FACT; T160; FACT80	1						11239457
MAPK	6764	ST5	suppression of tumorigenicity 5	HTS1; p126; DENND2B; MGC33090						1	17464182
apoptosis	10274	STAG1	stromal antigen 1	SA1; DKFZp781D1416	1						15361841, 14720320
apoptosis	6772	STAT1	signal transducer and activator of transcription 1, 91kDa	ISGF-3; STAT91; DKFZp686B04100	1						17992189
cytokines	6774	STAT3	signal transducer and activator of transcription 3 (acute-phase response factor)	APRF; HIES; FLJ20882; MGC16063	1					1	9647240, 12082540, 11809683, 18172861, 16107692, 20804538
cytokines	6776	STAT5A	signal transducer and activator of transcription 5A	MGF; STAT5	1						17210786, 23280308
ECM	55240	STEAP3	STEAP family member 3; tumor suppressor-activated pathway 6	TSAP6; STMP3; dudlin-2	1						18617898
apoptosis	6794	STK11	serine/threonine kinase 11	PJS; LKB1	1						11430832
cell cycle	3925	STMN1	stathmin 1	Lag; SMN; OP18; PP17; PP19; PR22; LAP18; C1orf215; FLJ32206; MGC138869; MGC138870	1			1			10557083, 11072234, 20160511, 17001604, 15753358
apoptosis	201254	STRA13	stimulated by retinoic acid 13 homolog (mouse)	MGC14480	1						17347673
acetylation	11171	STRAP	serine/threonine kinase receptor associated protein; (stress responsive activator of p300)	MAWD; PT-WD; UNRIP	1	1				1	11511361, 15448695,15655373, 18833288, 17916563, 11511361,
other	337940	STRM	striamin	STRN2	1						10329696
chaperon	10273	STUB1	STIP1 homology and U-box containing protein 1	CHIP; UBOX1; HSPABP2; NY-CO-7; SDCCAG7; co-chaperone CHIP (carboxyl terminus of Hsp70-interacting protein)	1						17666403, 15911628, 20974249
trans activator	10923	SUB1	SUB1 homolog (S. cerevisiae)	PC4; P15; p14; MGC102747	1						14966284
sumoylation	7341	SUMO1	SMT3 suppressor of mif two 3 homolog 1 (S. cerevisiae)	GMP1; PIC1; SMT3; UBL1; DAP-1; OFC10; SENP2; SMT3C; SMT3H3; SUMO-1	1	1	1				10788439, 10980713, 17671677, 19339993, 11420669, 12297306, 21183956, 15907800
other	8464	SUPT3H	suppressor of Ty 3 homolog (S. cerevisiae)	SPT3; SPT3L	1						18250150
other	9913	SUPT7L	suppressor of Ty 7 (S. cerevisiae)-like	SPT7L; STAF65; SUPT7H; STAF65G; KIAA0764; MGC90306; STAF65(gamma)	1						18250150
other	6839	SUV39H1	suppressor of variegation 3-9 homolog 1 (Drosophila)	MG44; KMT1A; SUV39H	1	1					16449642, 21504832, 22466965, 20588255
ubiquitination	84447	SYVN1	synovial apoptosis inhibitor 1, synoviolin	HRD1; KIAA1810; MGC40372	1						17170702, 17582219
cell cycle	10460	TACC3	transforming, acidic coiled-coil containing protein 3	ERIC1; MGC117382; MGC133242	1						11847113
transcription	93624	TADA2B	transcriptional adaptor 2B	ADA2B; MGC21874; ADA2(beta)	1						18250150
acetylation	10474	TADA3	transcriptional adaptor 3	ADA3; NGG1; hADA3; TADA3L; FLJ20221; FLJ21329	1						9266967, 17272277, 11707411, 12138191
transcription	6872	TAF1	TAF1 RNA polymerase II, TATA box binding protein (TBP)-associated factor, 250kDa	TAFII250; KAT4; OF; BA2R; CCG1; CCGS; DYT3; P250; NSCL2; TAF2A; N-TAF1	1	1					15053879, 15169897, 17237821, 14580351, 18548200, 19897041, 9388200
transcription	9015	TAF1A	TATA box binding protein (TBP)-associated factor, RNA polymerase I, A, 48kDa	SL1; RAFI48; TAFI48; MGC:17061	1						10913176, 15989966
transcription	9014	TAF1B	TATA box binding protein (TBP)-associated factor, RNA polymerase I, B, 63kDa	SL1; RAF1B; RAFI63; TAFI63; MGC:9349	1						10913176
transcription	9013	TAF1C	TATA box binding protein (TBP)-associated factor, RNA polymerase I, C, 110kDa	SL1; TAFI95; TAFI110; MGC:39976	1						10913176
transcription	83860	TAF3	TAF3 RNA polymerase II, TATA box binding protein (TBP)-associated factor	TAF140; TAFII140; TAFII-140	1						18549481
transcription	27097	TAF5L	TAF5-like RNA polymerase II, p300/CBP-associated factor (PCAF)-associated factor, 65kDa	PAF65B	1						18250150
transcription	6878	TAF6	TAF6 RNA polymerase II, TATA box binding protein (TBP)-associated factor, 80kDa	TAF2E; TAFII70; TAFII80; TAFII85; MGC:8964; TAFII-70; TAFII-80; TAF(II)70; TAF(II)80; DKFZp781E21155	1						8754830, 10973245, 15654339
transcription	6880	TAF9	TAF9 RNA polymerase II, TATA box binding protein (TBP)-associated factor	TAFII31; AK6; CIP; CINAP; TAF2G; AD-004; CGI-137; MGC1603; MGC3647; MGC5067; TAFII32; MGC:1603; MGC:3647; MGC:5067; TAFIID32	1						8803320, 7761466, 11278372, 18250150
ECM	6876	TAGLN	transgelin	SM22; SMCC; TAGLN1; WS3-10; DKFZp686B01212; DKFZp686P11128	1						20098441
pathways	6890	TAP1	transporter 1, ATP-binding cassette, sub-family B (MDR/TAP)	APT1; PSF1; ABC17; ABCB2; RING4; TAP1N; D6S114E; FLJ26666; FLJ41500; TAP1*0102N	1						10618714, 11169961
transcription	6908	TBP	TATA box binding protein	TFIID; GTF2D; SCA17; GTF2D1; MGC117320; MGC126054; MGC126055	1	1					18628956, 18549481, 17996705,11340159, 12773395, 18548200, 9271120
cell cycle	84897	TBRG1	transforming growth factor beta regulator 1	NIAM; TB-5; FLJ14621; FLJ25020; FLJ90113; MGC129890	1	1					17110379
metabolism	6916	TBXAS1	thromboxane A synthase 1 (platelet)	TS; TXS; CYP5; THAS; TXAS; CYP5A1; GHOSAL; FLJ52771	1						14586398
other	8557	TCAP	titin-cap (telethonin)	TELE; CMD1N; T-cap; LGMD2G; telethonin		1					16678796
transcription	6929	TCF3	transcription factor 3 (E2A immunoglobulin enhancer binding factors E12/E47)	E2A; ITF1; VDIR; bHLHb21; MGC129647; MGC129648	1				1		23684607, 16311016
other	6934	TCF7L2	transcription factor 7-like 2 (T-cell specific, HMG-box)	TCF4; TCF-4					1		18799618
chaperon	6950	TCP1	t-complex 1	CCT1; CCTa; D6S230E; CCT-alpha; TCP-1-alpha	1						1.50421e+15
trans activator	6996	TDG	thymine-DNA glycosylase		1						18951877
transcription	8463	TEAD2	TEA domain family member 2	ETF; TEF4; TEF-4	1						10446138
cytoskeleton	7011	TEP1	telomerase-associated protein 1	TP1; TLP1; p240; TROVE1; VAULT2	1						10597287
senescence	7014	TERF2	telomeric repeat binding factor 2	TRF2; TRBF2	1					1	18056407, 19375317
cytoskeleton	7015	TERT	telomerase reverse transcriptase	TP2; TRT; EST2; TCS1; hEST2	1						17360541, 17671422, 15608686, 11064449, 15016801, 20160511, 16917513
transcription	7019	TFAM	transcription factor A, mitochondrial	TCF6; MtTF1; mtTFA; TCF6L1; TCF6L2; TCF6L3	1						12839966, 19696408
trans activator	7020	TFAP2A	transcription factor AP-2 alpha (activating enhancer binding protein 2 alpha)	AP-2; AP-2alpha; BOFS; AP2TF; TFAP2; FLJ51761	1						16288208, 14551210, 16636674, 12226108
trans activator	7022	TFAP2C	transcription factor AP-2 gamma (activating enhancer binding protein 2 gamma)	AP2-GAMMA; ERF1; TFAP2G; hAP-2g	1						16636674
transcription	7023	TFAP4	transcription factor AP-4 (activating enhancer binding protein 4)	AP-4; bHLHc41	1	1					14990790
trans activator	7027	TFDP1	transcription factor Dp-1	DP1; Dp-1; DRTF1	1	1					8816502, 8655653, 8557038, 12975577,10688665, 10207094, 9486847, 12080472
apoptosis	51270	TFDP3	transcription factor Dp family, member 3	DP4; CT30; HCA661; E2F-like; MGC161639	1						17632080
other	7031	TFF1	trefoil factor 1	pS2; BCEI; HPS2; HP1.A; pNR-2; D21S21	1						11705859, 15016801
other	7980	TFPI2	tissue factor pathway inhibitor 2	PP5; REF1; TFPI-2; FLJ21164	1						9764819
pathways	7039	TGFA	transforming growth factor, alpha	TFGA	1						7651386
pathways	7040	TGFB1	transforming growth factor, beta 1	TGFbeta; CED; DPD1; TGFB;		1		1	1		9856953, 20640889, 18056415, 18799618, 18385519, 19590041, 17525203
pathways	7042	TGFB2	transforming growth factor, beta 2	MGC116892; TGF-beta2	1				1		10864463, 11390996, 18799618, 9764819
pathways	7043	TGFB3	transforming growth factor, beta 3	ARVD; FLJ16571; TGF-beta3					1		18799618
apoptosis	7052	TGM2	transglutaminase 2 (C polypeptide, protein-glutamine-gamma-glutamyltransferase)	TG2; TGC; GNAH; G-ALPHA-h					1		18182996
cytoskeleton	7056	THBD	thrombomodulin	TM; THRM; AHUS6; CD141	1						9764819
ECM	7057	THBS1	thrombospondin 1	TSP; THBS; TSP1; TSP-1; THBS-1	1						7521539, 9017002, 19826414
ECM	7058	THBS2	thrombospondin 2	TSP2	1						9764819
metabolism	7068	THRB	thyroid hormone receptor, beta (erythroblastic leukemia viral (v-erb-a) oncogene homolog 2, avian)	GRTH; PRTH; THR1; ERBA2; NR1A2; THRB1; THRB2; ERBA-BETA; MGC126109; MGC126110	1						8633054, 9360971, 11258898
DNA repair	8914	TIMELESS	timeless homolog (Drosophila)	TIM; TIM1; hTIM; FLJ12640; FLJ20714						1	19996108
cytoskeleton	7082	TJP1	tight junction protein 1 (zona occludens 1)	ZO-1; MGC133289; DKFZp686M05161					1		15790452
other	27346	TMEM97	transmembrane protein 97	MAC30	1						16798743
apoptosis	9168	TMSB10	thymosin beta 10	TB10; MIG12	1						12907638
ECM	3371	TNC	tenascin C	TN; HXB; MGC167029					1		17637818
pathways	7124	TNF	tumor necrosis factor (TNF superfamily, member 2)	TNF-alpha; DIF; TNFA; TNFSF2				1			20173470, 7535812
apoptosis	8797	TNFRSF10A	tumor necrosis factor receptor superfamily, member 10a	DR4; APO2; CD261; MGC9365; TRAILR1; TRAILR-1	1						10694497, 11382926, 15289308
apoptosis	8795	TNFRSF10B	tumor necrosis factor receptor superfamily, member 10b	DR5; KILLER; CD262; TRICK2; TRICKB; ZTNFR9; TRAILR2; TRICK2A; TRICK2B; TRAIL-R2; KILLER/DR5	1						9563466, 9326928, 14645705
apoptosis	8794	TNFRSF10C	tumor necrosis factor receptor superfamily, member 10c, decoy without an intracellular domain	DCR1;LIT; TRID; CD263; TRAILR3; MGC149501; MGC149502	1						18345033, 18356920, 19946469, 15921376, 15940259
apoptosis	8793	TNFRSF10D	tumor necrosis factor receptor superfamily, member 10d, decoy with truncated death domain	DCR2; CD264; TRUNDD; TRAILR4	1						16230375, 10933923, 18356920
KEGG	7132	TNFRSF1A	tumor necrosis factor receptor superfamily, member 1A	FPF; p55; p60; TBP1; TNF-R; TNFAR; TNFR1; p55-R; CD120a; TNFR55; TNFR60; TNF-R-I; TNF-R55; MGC19588
apoptosis	8743	TNFSF10	tumor necrosis factor (ligand) superfamily, member 10	TRAIL; TL2; APO2L; CD253; Apo-2L	1						19106633, 18955500
cytokines	10140	TOB1	transducer of ERBB2, 1	TOB; TROB; APRO6; PIG49; TROB1; MGC34446; MGC104792	1						11423996, 15016801
cell cycle	114034	TOE1	target of EGR1, member 1 (nuclear)	FLJ13949	1						19508870
transcription	7150	TOP1	topoisomerase (DNA) I	TOPI	1						10468612, 10969804, 16204064
transcription	7153	TOP2A	topoisomerase (DNA) II alpha 170kDa	TOP2; TP2A	1						8948636, 10666337, 16798743, 10502297 , 10764786, 20160511, 21436991
transcription	7155	TOP2B	topoisomerase (DNA) II beta 180kDa	TOPIIB; top2beta	1						10666337,
isomerization	11073	TOPBP1	topoisomerase (DNA) II binding protein 1	TOP2BP1	1						19289498
sumoylation	10210	TOPORS	topoisomerase I binding, arginine/serine-rich	LUN; RP31; P53BP3; TP53BPL	1						16122737, 15735665, 15247280
pathways	7157	TP53	tumor protein p53	FLJ92943, LFS1, TRP53	1	1	1	1	1	1
apoptosis	63970	TP53AIP1	tumor protein p53 regulated apoptosis inducing protein 1	P53AIP1	1						11030628, 12019168, 14720333
DNA repair	7158	TP53BP1	tumor protein p53 binding protein 1	p202; 53BP1; FLJ41424; MGC138366	1					1	8910340, 9748285, 11134068, 16024119, 20160511, 12551934
apoptosis	7159	TP53BP2	tumor protein p53 binding protein, 2	ASPP2; BBP; 53BP2; p53BP2; PPP1R13A	1	1	1	1			11684014, 14729977, 19251665, 18793611, 15782125, 18676979
oxidative stress	9537	TP53I11	tumor protein p53 inducible protein 11	PIG11	1						12883691, 15225615
apoptosis	9540	TP53I3	tumor protein p53 inducible protein 3	PIG3	1					1	10840161, 11919562, 14695212, 20023697, 19633417, 10962554, 23192887
apoptosis	94241	TP53INP1	tumor protein p53 inducible nuclear protein 1	p53DINP1; SIP; Teap; FLJ22139; TP53DINP1; TP53INP1A; TP53INP1B; DKFZp434M1317	1						11511362, 19118006, 14720320, 19118006
other	58476	TP53INP2	tumor protein p53 inducible nuclear protein 2	PINH; FLJ21759; FLJ23500; C20orf110; dJ1181N3.1; DKFZp434B2411; DKFZp434O0827	1						19946469, 19056683
phosporylation	112858	TP53RK	TP53 regulating kinase	PRPK; BUD32; Nori-2; Nori-2p; dJ101A2; C20orf64	1						11546806, 12659830
other	11257	TP53TG1	TP53 target 1 (non-protein coding)	P53TG1; TP53AP1; P53TG1-D; NCRNA00096	1						9713990, 19946469
pathways	8626	TP63	tumor protein p63	AIS; KET; LMS; NBP; RHS; p40; p51; p63; EEC3; OFC8; p73H; p73L; SHFM4; TP53L; TP73L; p53CP; TP53CP; B(p51A); B(p51B)	1	1	1		1	1	17334395, 22497596, 11714701, 11445003, 11223036, 20150431, 17464182
pathways	7161	TP73	tumor protein p73	P73	1	1	1	1		1	17334395, 22497596, 18234963, 11245471, 10469568, 11223036, 14634023, 16772523, 18579560, 15601819
pathways	9618	TRAF4	TNF receptor-associated factor 4	CART1; MLN62; RNF83	1						12788948
apoptosis	51499	TRIAP1	TP53 regulated inhibitor of apoptosis 1	P53CSV; WF-1; HSPC132	1						15735003,16288013, 23684607
other	57761	TRIB3	tribbles homolog 3 (Drosophila)	TRB3; NIPK; SINK; SKIP3; C20orf97				1			18801901, 19641508
other	10206	TRIM13	tripartite motif containing 13	CAR; LEU5; RFP2; DLEU5; RNF77		1					21333377
cytokines	10346	TRIM22	tripartite motif-containing 22; stimulated transacting factor of 50 kDa	STAF50; RNF94; GPSTAF50	1						15064739, 17970695
ubiquitination	8805	TRIM24	tripartite motif-containing 24	PTC6; TF1A; TIF1; RNF82; TIF1A; hTIF1; TIF1ALPHA	1						19584248, 19844164
sumoylation	5987	TRIM27	tripartite motif-containing 27	RFP; RNF76	1	1					20972456
deacetylation	10155	TRIM28	tripartite motif-containing 28	KAP1; TF1B; RNF96; TIF1B; FLJ29029	1	1					16107876
trans repressor	23650	TRIM29	tripartite motif-containing 29	ATDC; FLJ36085	1						20368352, 20947501
other	85363	TRIM5	tripartite motif-containing 5	RNF88; TRIM5alpha		1					20619429
nervous syst	7226	TRPM2	transient receptor potential cation channel, subfamily M, member 2	KNP3; EREG1; TRPC7; LTRPC2; NUDT9H; NUDT9L1; MGC133383	1						12789273
acetylation	8295	TRRAP	transformation/transcription domain-associated protein	Tra1; TR-AP; PAF400; STAF40; FLJ10671; PAF350/400	1	1					11779500, 12138177
pathways	7248	TSC1	tuberous sclerosis 1	LAM; TSC; KIAA0243; MGC86987	1						17962806
pathways	7249	TSC2	tuberous sclerosis 2	LAM; TSC4; FLJ43106	1						14561707, 17962806, 17409411
ubiquitination	7251	TSG101	tumor susceptibility gene 101	TSG10; VPS23	1	1					17060450, 15210712, 15720185
cell cycle	7272	TTK	TTK protein kinase	MPS1; ESK; PYT; CT96; MPS1L1; FLJ38280	1					1	19332559, 16446370, 15618221, 19151762
cytoskeleton	7277	TUBA4A	tubulin, alpha 4a	TUBA1; FLJ30169; H2-ALPHA	1						11025661
transcription	7291	TWIST1	twist homolog 1 (Drosophila)	SCS; ACS3; BPES2; BPES3; TWIST; bHLHa38	1				1		18504427, 20400976, 22975381, 15802514, 19389392, 20646316
oxidative stress	7295	TXN	thioredoxin	TRX; TRX1; MGC61975; DKFZp686B1993	1						17651689, 16159878, 18275858, 19633417
oxidative stress	7296	TXNRD1	thioredoxin reductase 1	Thioredoxin; TR; TR1; TXNR; TRXR1; GRIM-12; MGC9145	1						10397262, 11464290, 19054132, 15824742
metabolism	7298	TYMS	thymidylate synthetase	TS; TMS; HST422; MGC88736	1						11980662, 16611991,
metabolism	7299	TYR	tyrosinase (oculocutaneous albinism IA)	OCA1A; OCAIA; SHEP3	1						11851885, 20160511
other	7306	TYRP1	tyrosinase-related protein 1	TRP; CAS2; CATB; GP75; TYRP; b-PROTEIN	1						10640990
sumoylation	10054	UBA2	ubiquitin-like modifier activating enzyme 2	SAE2; ARX; FLJ13058; HRIHFB2115	1						19838051
apoptosis	10537	UBD	ubiquitin D	FAT10; UBD-3; GABBR1	1						16501612, 20160511
ubiquitination	7319	UBE2A	ubiquitin-conjugating enzyme E2A (RAD6 homolog)	UBC2; HHR6A; RAD6A	1						12640129, 22083959
ubiquitination	7321	UBE2D1	ubiquitin-conjugating enzyme E2D 1 (UBC4/5 homolog, yeast)	SFT; UBCH5; UBC4/5; UBCH5A; E2(17)KB1	1						9450543
ubiquitination	7322	UBE2D2	ubiquitin-conjugating enzyme E2D 2 (UBC4/5 homolog, yeast)	UBCH5B; UBC4; PUBC1; UBC4/5; E2(17)KB2	1						15280377
ubiquitination	7323	UBE2D3	ubiquitin-conjugating enzyme E2D 3 (UBC4/5 homolog, yeast)	UBCH5C; UBC4/5; MGC5416; MGC43926; E2(17)KB3	1						15280377
ubiquitination	7329	UBE2I	ubiquitin-conjugating enzyme E2I (UBC9 homolog, yeast)	P18; UBC9; C358B7.1	1						8921390, 15327968, 18624398
ubiquitination	3093	UBE2K	ubiquitin-conjugating enzyme E2K (UBC1 homolog, yeast)	E2-25K; LIG; HIP2; HYPG; DKFZp564C1216; DKFZp686J24237	1						15280377
ubiquitination	7334	UBE2N	ubiquitin-conjugating enzyme E2N (UBC13 homolog, yeast)	UBC13; MGC8489; UbcH-ben; MGC131857	1						17000756
ubiquitination	7335	UBE2V1	ubiquitin-conjugating enzyme E2 variant 1	UEV1A; CIR1; UEV1; CROC1; UBE2V; UEV-1; CROC-1	1						17000756
ubiquitination	7336	UBE2V2	ubiquitin-conjugating enzyme E2 variant 2	MMS2; UEV2; EDPF1; UEV-2; DDVIT1; EDAF-1; EDPF-1; DDVit-1	1						17000756
ubiquitination	7337	UBE3A	ubiquitin protein ligase E3A	E6-AP; AS; ANCR; HPVE6A; EPVE6AP; FLJ26981	1						8221889, 18612801, 18193166, 20167600
ubiquitination	10277	UBE4B	ubiquitination factor E4B (UFD2 homolog, yeast)	E4; UFD2; HDNB1; UBOX3; UFD2A; KIAA0684	1	1					21317885, 21558803
ATM	51366	UBR5	ubiquitin protein ligase E3 component n-recognin 5							1	17074762, 18073532, 17464182
ubiquitination	7345	UCHL1	ubiquitin carboxyl-terminal esterase L1 (ubiquitin thiolesterase)	PARK5; PGP95; PGP9.5; Uch-L1	1	1					20395212, 22279545
ubiquitination	51720	UIMC1	ubiquitin interaction motif containing 1	RAP80; X2HRIP110	1						19433585
apoptosis	90249	UNC5A	unc-5 homolog A (C. elegans)	UNC5H1; FLJ16449; KIAA1976	1						20372800
apoptosis	219699	UNC5B	unc-5 homolog B (C. elegans)	p53RDL1; UNC5H2	1						12598906
apoptosis	137970	UNC5D	unc-5 homolog D (C. elegans)	Unc5h4; FLJ16019; KIAA1777; PRO34692	1						18402767
metabolism	7378	UPP1	uridine phosphorylase 1	UP; UPP; UPASE; UDRPASE	1						11559567
transcription	7391	USF1	upstream transcription factor 1	UEF; FCHL; MLTF; FCHL1; MLTFI; HYPLIP1; bHLHb11	1						8441640,7899088, 10348347
transcription	7392	USF2	upstream transcription factor 2, c-fos interacting	FIP; bHLHb12				1			20818159
deubiquitination	9100	USP10	ubiquitin specific peptidase 10	UBPO; MGC2621; KIAA0190	1						20096447, 21177056
deubiquitination	9099	USP2	ubiquitin specific peptidase 2	USP9; UBP41		1					17290220, 21890637
other	23326	USP22	ubiquitin specific peptidase 22	USP3L; KIAA1063	1						20824490
deubiquitination	57646	USP28	ubiquitin specific peptidase 28	KIAA1515	1						16901786
deubiquitination	8078	USP5	ubiquitin specific peptidase 5 (isopeptidase T)	ISOT	1						19098288
deubiquitination	7874	USP7	ubiquitin specific peptidase 7 (herpes virus-associated)	HAUSP; TEF	1	1	1				15916963, 16082221, 19721810, 16596237
ECM	1462	VCAN	versican	WGN; ERVR; PG-M; WGN1; CSPG2; DKFZp686K06110	1						12438652, 15220367
senescence	7415	VCP	valosin-containing protein	p97; TERA; IBMPFD; MGC8560; MGC131997; MGC148092	1					1	17555746, 15741319, 17525332
apoptosis	7416	VDAC1	voltage-dependent anion channel 1	PORIN; MGC111064; PORIN-31-HL	1						18504456
other	7421	VDR	vitamin D (1,25- dihydroxyvitamin D3) receptor	NR1I1	1	1			1		16434701 ,16462763, 18291030, 16651407, 21550403, 23149414, 18485278, 19502595
hypoxia	7422	VEGFA	vascular endothelial growth factor A	VEGF; VPF; MVCD1; VEGF-A; MGC70609	1	1			1		12607595 , 14714296 , 16432214, 201605011, 17242190, 18199551, 18504050, 21986500, 14982870, 20006606
hypoxia	7428	VHL	von Hippel-Lindau tumor suppressor	pVHL; RCA1; VHL1; HRCA1	1						14517280, 16678111, 18815219
cytoskeleton	7431	VIM	vimentin	FLJ36605	1				1		3291921, 15719049, 21057535
phosporylation	7443	VRK1	vaccinia related kinase 1	MGC117401; MGC138280; MGC142070	1						10951572, 16782868
metabolism	10885	WDR3	WD repeat domain 3	FLJ12796	1						20392698
transcription	11091	WDR5	WD repeat domain 5	SWD3; BIG-3	1						15960975
cell cycle	7465	WEE1	WEE1 homolog (S. pombe)	WEE1A; WEE1hu; FLJ16446; DKFZp686I18166	1				1		9699647, 18853422
KEGG	494551	WEE2	WEE1 homolog 2 (S. pombe)	WEE1B; FLJ16107
other	11197	WIF1	WNT inhibitory factor 1	WIF-1					1		20573255
pathways	7471	WNT1	wingless-type MMTV integration site family, member 1	INT1					1		16135532, 19549913
DNA repair	7486	WRN	Werner syndrome, RecQ helicase-like	RECQ3; RECQL2; RECQL3; DKFZp686C2056	1						9774636, 10506209, 11427532
trans activator	7490	WT1	Wilms tumor 1	GUD; WAGR; WT33; WIT-2	1						16403265, 16480579, 8389468,19082485, 7657166, 20013787, 17206472, 17910043, 17524167, 19188695, 10406804
transcription	9589	WTAP	Wilms tumor 1 associated protein	MGC3925; KIAA0105; DKFZp686F20131	1						17088532, 17095724
oxidative stress	51741	WWOX	WW domain containing oxidoreductase	WOX1;FOR; FRA16D; HHCMA56; PRO0128; SDR41C1; D16S432E	1						11744990
ubiquitination	11059	WWP1	WW domain containing E3 ubiquitin protein ligase 1	AIP5; Tiul1; hSDRP1; DKFZp434D2111	1						16924229, 17726579
apoptosis	54739	XAF1	XIAP associated factor 1	BIRC4BP; XIAPAF1; HSXIAPAF1	1						20198350, 16909101, 17385215, 19847196
apoptosis	331	XIAP	X-linked inhibitor of apoptosis	API3; ILP1; MIHA; XLP2; BIRC4		1					19411066, 23749209
DNA repair	7507	XPA	xeroderma pigmentosum, complementation group A	XP1; XPAC	1						11323179
DNA repair	7508	XPC	xeroderma pigmentosum, complementation group C	XP3; XPCC	1						10725660, 12967652, 12713809, 12771027, 16905214, 18356920
cytoskeleton	7514	XPO1	exportin 1 (CRM1 homolog, yeast)	CRM1; DKFZp686B1823	1	1					11713287, 18952844, 21177056, 22284678
DNA repair	7515	XRCC1	X-ray repair complementing defective repair in Chinese hamster cells 1	RCC						1	18971944
DNA repair	7520	XRCC5	X-ray repair complementing defective repair in Chinese hamster cells 5 (double-strand-break rejoining)	KU80; KUB2; Ku86; NFIV; KARP1; KARP-1; FLJ39089	1						9636207, 11792868, 10436023, 16990782
DNA repair	2547	XRCC6	X-ray repair complementing defective repair in Chinese hamster cells 6	KU70; ML8; TLAA; CTC75; CTCBF; G22P1	1	1					15782130, 16990782, 19247369
other	10413	YAP1	Yes-associated protein 1, 65kDa	YAP; YKI; YAP2; YAP65	1						23760493
trans activator	4904	YBX1	Y box binding protein 1	YB1; BP-8; CSDB; DBPB; YB-1; CSDA2; NSEP1; NSEP-1; MDR-NF1; MGC104858; MGC110976; MGC117250	1						12835324, 16158057, 18212532
trans repressor	8089	YEATS4	YEATS domain containing 4	GAS41; YAF9; NUBI-1; 4930573H17Rik; B230215M10Rik	1						16705155, 16929179
trans repressor	25844	YIPF3	Yip1 domain family, member 3	KLIP1; FinGER3; C6orf109; dJ337H4.3; RP3-337H4.3; DKFZp566C243	1						12941884, 16798743
senescence	83719	YPEL3	yippee-like 3 (Drosophila)	MGC10500	1						20855947, 20388804
pathways	7529	YWHAB	tyrosine 3-monooxygenase/tryptophan 5-monooxygenase activation protein, beta polypeptide	14-3-2 beta (β); HS1; GW128; KCIP-1			1				18356162, 16511560, 7644510
pathways	7531	YWHAE	tyrosine 3-monooxygenase/tryptophan 5-monooxygenase activation protein, epsilon polypeptide	14-3-3E (uppercase Ε, lowercase ε); MDS; MDCR; KCIP-1; FLJ45465	1		1				18812399, 19933256, 7644510, 18356162, 16227609, 16511560
pathways	7532	YWHAG	tyrosine 3-monooxygenase/tryptophan 5-monooxygenase activation protein, gamma polypeptide	14-3-3GAMMA ((uppercase Γ, lowercase γ)	1		1				18812399, 16511572, 19933256, 18356162, 16227609, 16511560, 16511572, 21148311
pathways	7533	YWHAH	tyrosine 3-monooxygenase/tryptophan 5-monooxygenase activation protein, eta polypeptide	14-3-2 eta (Ηη); YWHA1			1				16511560
pathways	10971	YWHAQ	tyrosine 3-monooxygenase/tryptophan 5-monooxygenase activation protein, theta polypeptide	14-3-3 protein theta (Θθ);14-3-3 protein tau (Ττ);1C5; HS1; 14-3-3			1				16227609, 16511560
pathways	7534	YWHAZ	tyrosine 3-monooxygenase/tryptophan 5-monooxygenase activation protein, zeta polypeptide	14-3-3 zeta; KCIP-1; MGC111427; MGC126532; MGC138156	1		1				18339856, 18356920, 19933256, 18356162, 16511560
trans repressor	7528	YY1	YY1 transcription factor	DELTA; NF-E1; UCRBP; INO80S; YIN-YANG-1	1	1					8816507,15120643, 15210108, 15295102, 10787423, 18332869
trans repressor	404281	YY2	YY2 transcription factor	ZNF631	1						15087442
ATM	51776	ZAK	sterile alpha motif and leucine zipper containing kinase AZK	pk; AZK; MLT; MRK; MLK7; MLTK						1
cytokines	7535	ZAP70	zeta-chain (TCR) associated protein kinase 70kDa	SRK; STD; TZK; ZAP-70; FLJ17670; FLJ17679	1						10962554, 12221076, 19863337
trans repressor	7709	ZBTB17	zinc finger and BTB domain containing 17	MIZ-1; ZNF60; ZNF151; pHZ-67	1						19901969
trans repressor	57621	ZBTB2	zinc finger and BTB domain containing 2	ZNF437	1	1					19380588
trans repressor	51341	ZBTB7A	zinc finger and BTB domain containing 7A	FBI-1; LRF; FBI1; ZBTB7; ZNF857A; pokemon; MGC99631; DKFZp547O146	1	1					19244234
trans repressor	387032	ZKSCAN4	zinc finger with KRAB and SCAN domains 4	ZNF307; ZNF427; FLJ32136; P1P373C6; p373c6.1	1	1					17910948
apoptosis	64393	ZMAT3	zinc finger, matrin type 3	WIG1; WIG-1; PAG608; FLJ12296; MGC10613	1						9250682, 11571644, 11423996, 19434769, 19805223, 20306257, 21559779
trans activator	57178	ZMIZ1	zinc finger, MIZ-type containing 1	MIZ; RAI17; ZIMP10; hZIMP10; FLJ13541; KIAA1224; TRAFIP10	1						17584785
senescence	10771	ZMYND11	zinc finger, MYND-type containing 11	BS69; BRAM1; MGC111056; RP11-486H9.1	1						17721438
trans activator	7707	ZNF148	zinc finger protein 148	ZBP-89;BERF-1; BFCOL1; ZFP148; pHZ-52; HT-BETA	1	1					11416144, 14963412, 16827139, 20230874
trans activator	23567	ZNF346	zinc finger protein 346	JAZ; Zfp346; DKFZp547M223	1						16931621
cell cycle	25946	ZNF385A	zinc finger protein 385A	HZF (hematopoietic zinc finger protein); RZF; ZFP385; ZNF385; DKFZp586G1122	1						16382142, 18356920, 18212532, 21402775
trans repressor	147923	ZNF420	zinc finger protein 420	Apak (ATM and p53-associated KZNF protein); FLJ32191	1						19377469
apoptosis	10467	ZNHIT1	zinc finger, HIT type 1	CG1I; ZNFN4A1	1						17380123, 17700068
	P53 functional outcomes as in Table 3.
	Gene ID- by Gene, NCBI.
	Interaction with p53 related genes is marked by 1 (columns F-K)
