# Supplementary material for: Gene and protein analysis reveals that p53 pathway is functionally inactivated in cytogenetically normal Acute Myeloid Leukemia and Acute Promyelocytic Leukemia
Source: BMC Med Genomics. 2017 Mar 24;10:18. doi: 10.1186/s12920-017-0249-2 (PMC5423421; doi:10.1186/s12920-017-0249-2)
Supplement: Supplementary file 6 — The list of p53 pathway-related DEGs in CN-AML and APL. (XLSX 40 kb) [file 12920_2017_249_MOESM6_ESM.xlsx]

## Sheet: CN-AML and APL DEGs
	The list of p53 pathway-related DEGs in CN-AML and APL
P53-related differentially expressed probe sets in CN-AML-						P53-related differentially expressed probe sets in APL-
probe set ID	gene.symbol	logFC	FC	adj.P.Val		probe set ID	gene.symbol	logFC	FC	adj.P.Val
202820_at	AHR	1.72071	3.29597	0.0032114		212285_s_at	AGRN	2.73636	6.66385	1.76505e-41
202587_s_at	AK1	-2.19989	-4.59444	9.63e-13		217419_x_at	AGRN	2.26003	4.79001	1.49227e-38
222880_at	AKT3	1.81865	3.5275	8.74e-16		202820_at	AHR	-1.84014	-3.58044	1.0485e-12
212607_at	AKT3	1.65329	3.14551	7.07e-05		202587_s_at	AK1	-1.88147	-3.6845	4.91017e-18
212609_s_at	AKT3	1.59545	3.02188	1.06e-08		222608_s_at	ANLN	-2.26891	-4.81958	4.34268e-17
222608_s_at	ANLN	-2.68527	-6.43203	1.15e-07		200602_at	APP	-3.40797	-10.6146	8.39695e-25
214953_s_at	APP	-1.90687	-3.74995	0.00369987		203428_s_at	ASF1A	-1.57748	-2.98448	3.32761e-14
200602_at	APP	-2.99435	-7.96872	0.000834857		239002_at	ASPM	-1.52832	-2.88451	5.34199e-12
219918_s_at	ASPM	-2.24098	-4.72719	2.25e-05		219918_s_at	ASPM	-2.12023	-4.34763	4.26968e-15
204092_s_at	AURKA	-1.73078	-3.31907	1.91e-07		208079_s_at	AURKA	-1.80622	-3.49726	5.55586e-17
208079_s_at	AURKA	-2.49049	-5.61969	3.83e-10		209406_at	BAG2	-1.82248	-3.53688	7.03456e-17
209464_at	AURKB	-1.77191	-3.41506	6.02e-09		205681_at	BCL2A1	-5.41315	-42.6109	1.26728e-46
203685_at	BCL2	1.71874	3.29148	0.00311225		215037_s_at	BCL2L1	1.59096	3.0125	4.45505e-10
205681_at	BCL2A1	-3.85027	-14.4227	2.06e-07		206665_s_at	BCL2L1	1.54052	2.90899	7.53843e-12
1558143_a_at	BCL2L11	-2.11461	-4.33072	1.08e-08		225606_at	BCL2L11	-2.01448	-4.04034	5.98598e-24
225606_at	BCL2L11	-2.58173	-5.98659	3.14e-10		1558143_a_at	BCL2L11	-2.05806	-4.16426	1.94943e-18
215990_s_at	BCL6	-2.21007	-4.62699	9.5e-06		215990_s_at	BCL6	-1.84583	-3.5946	4.78777e-17
228758_at	BCL6	-2.48579	-5.60141	1.48e-09		228758_at	BCL6	-2.10747	-4.30935	6.65468e-24
203140_at	BCL6	-3.15105	-8.88301	1.92e-06		203140_at	BCL6	-2.66796	-6.3553	6.85752e-24
224367_at	BEX2	-1.77739	-3.42807	0.000465816		224367_at	BEX2	-2.20559	-4.61265	1.37539e-21
211725_s_at	BID	-1.75401	-3.37294	9.34e-10		204493_at	BID	-1.76913	-3.40848	9.89551e-20
205780_at	BIK	-1.89929	-3.73029	1.69e-06		211725_s_at	BID	-2.45384	-5.47874	5.38387e-33
202095_s_at	BIRC5	-2.27215	-4.83043	9.61e-09		210334_x_at	BIRC5	-1.56768	-2.96427	1.50608e-18
202265_at	BMI1	1.65582	3.15103	1.64e-08		202095_s_at	BIRC5	-2.01675	-4.04671	1.12965e-22
221479_s_at	BNIP3L	-1.72052	-3.29556	3e-06		207655_s_at	BLNK	-1.97539	-3.93234	3.8294e-11
1559975_at	BTG1	-2.866	-7.29039	9.38e-09		1559975_at	BTG1	-2.42735	-5.37904	4.2078e-18
213134_x_at	BTG3	-2.07961	-4.22694	8.34e-06		213134_x_at	BTG3	-2.0044	-4.01221	2.88309e-13
205548_s_at	BTG3	-2.40938	-5.31247	6.41e-07		205548_s_at	BTG3	-2.26291	-4.79957	1.02938e-14
218723_s_at	C13orf15	-2.09015	-4.25793	0.0005011		209642_at	BUB1	-1.89639	-3.7228	4.08826e-17
212512_s_at	CARM1	-1.81021	-3.50693	1.46e-16		203755_at	BUB1B	-1.80278	-3.48892	3.23302e-17
209811_at	CASP2	2.22128	4.66306	2.57e-13		219099_at	C12orf5	-1.63404	-3.10381	2.8265e-15
34449_at	CASP2	1.80415	3.49223	4.49e-13		218723_s_at	C13orf15	-1.52056	-2.86903	1.06596e-14
208050_s_at	CASP2	1.52044	2.86878	7.85e-10		1558621_at	CABLES1	1.72421	3.304	4.8408e-26
203418_at	CCNA2	-1.96463	-3.90313	4.33e-06		212512_s_at	CARM1	-1.76883	-3.40778	1.07937e-20
228729_at	CCNB1	-1.51499	-2.85797	0.000587418		211366_x_at	CASP1	-1.53441	-2.89671	1.96703e-15
214710_s_at	CCNB1	-2.24827	-4.75112	9.86e-06		209970_x_at	CASP1	-1.78935	-3.45659	5.17505e-17
202705_at	CCNB2	-2.00068	-4.00188	3.58e-06		206011_at	CASP1	-1.8018	-3.48654	7.84337e-11
200952_s_at	CCND2	2.62605	6.17332	5.98e-15		211367_s_at	CASP1	-1.84282	-3.58709	2.02156e-14
200953_s_at	CCND2	1.60294	3.03762	0.00103872		211368_s_at	CASP1	-2.45043	-5.46577	1.19424e-18
213523_at	CCNE1	-1.92848	-3.80653	6.13e-13		209811_at	CASP2	1.53243	2.89272	8.48811e-18
209543_s_at	CD34	3.87334	14.6552	4.52e-10		205899_at	CCNA1	4.43567	21.6406	1.2197e-36
217523_at	CD44	1.81265	3.51287	0.000934874		203418_at	CCNA2	-1.64418	-3.12569	1.03836e-14
1565868_at	CD44	1.74233	3.34576	6.03e-05		228729_at	CCNB1	-2.13886	-4.40415	3.23679e-16
202870_s_at	CDC20	-2.33777	-5.05521	1.15e-06		214710_s_at	CCNB1	-2.49501	-5.63731	1.766e-21
204695_at	CDC25A	-1.66738	-3.17637	9.02e-14		202705_at	CCNB2	-2.19635	-4.5832	1.23988e-22
201131_s_at	CDH1	-2.85917	-7.25598	3.03e-07		200952_s_at	CCND2	2.75689	6.7594	6.07973e-32
235287_at	CDK6	4.22901	18.7525	1.3e-13		200953_s_at	CCND2	1.93001	3.81059	4.39843e-28
224851_at	CDK6	3.81695	14.0934	7.38e-16		202769_at	CCNG2	-1.69843	-3.24548	1.9147e-21
224848_at	CDK6	2.06106	4.17294	1.71e-06		202770_s_at	CCNG2	-1.94536	-3.85134	7.00103e-16
243000_at	CDK6	1.93319	3.819	2.64e-05		1565868_at	CD44	2.38804	5.23445	1.1931e-22
207143_at	CDK6	1.72872	3.31434	1.7e-06		217523_at	CD44	2.34128	5.06753	2.03777e-15
224847_at	CDK6	1.68263	3.21014	9.74e-05		234411_x_at	CD44	1.90461	3.74409	2.96253e-29
204962_s_at	CENPA	-1.89709	-3.72462	1.04e-06		216056_at	CD44	1.83729	3.57339	4.35742e-21
207993_s_at	CHP	-1.64219	-3.12139	3.35e-07		221556_at	CDC14B	-1.86419	-3.64064	4.23954e-15
208792_s_at	CLU	-2.10455	-4.30063	0.000894462		202870_s_at	CDC20	-1.96298	-3.89866	3.6066e-17
208791_at	CLU	-2.31615	-4.98001	0.000842132		201131_s_at	CDH1	-2.83249	-7.12304	1.39262e-20
209081_s_at	COL18A1	-1.79734	-3.47579	6.78e-17		203214_x_at	CDK1	-1.9329	-3.81822	8.83855e-18
204470_at	CXCL1	-2.68149	-6.41516	6.84e-10		210559_s_at	CDK1	-2.0344	-4.09652	3.95431e-16
209687_at	CXCL12	-1.85039	-3.60597	0.0030565		203213_at	CDK1	-2.51914	-5.7324	2.35235e-21
214384_s_at	DCTN2	-1.82754	-3.54931	1.25e-30		235287_at	CDK6	3.66984	12.7272	7.90321e-31
208719_s_at	DDX17	1.98456	3.95743	6.81e-06		224851_at	CDK6	3.48866	11.2251	3.10334e-34
208151_x_at	DDX17	1.58764	3.00556	4.89e-05		224848_at	CDK6	2.15898	4.466	1.0303e-26
202533_s_at	DHFR	-1.64838	-3.13481	1.53e-08		243000_at	CDK6	1.8008	3.48413	1.49887e-17
202532_s_at	DHFR	-1.6804	-3.20516	3.24e-09		224847_at	CDK6	1.80019	3.48265	8.21708e-21
203764_at	DLGAP5	-2.84576	-7.18886	4.96e-07		207143_at	CDK6	1.70776	3.26654	7.87755e-24
228361_at	E2F2	-1.98709	-3.96437	9.55e-08		211297_s_at	CDK7	-1.53433	-2.89654	9.08585e-23
219990_at	E2F8	-2.57243	-5.94809	7.91e-11		209112_at	CDKN1B	-1.69762	-3.24365	2.20485e-23
219787_s_at	ECT2	-1.761	-3.38933	2.26e-05		204039_at	CEBPA	1.57504	2.97944	8.33346e-16
1565483_at	EGFR	2.29886	4.9207	1.88e-09		204962_s_at	CENPA	-2.13183	-4.38272	7.53875e-19
1565484_x_at	EGFR	2.00482	4.01339	4.76e-10		208791_at	CLU	1.70397	3.25796	1.21894e-11
227404_s_at	EGR1	1.67021	3.18261	0.0020994		209081_s_at	COL18A1	-1.65137	-3.14132	4.46757e-24
201693_s_at	EGR1	1.60518	3.04234	0.00519484		208817_at	COMT	1.50099	2.83037	9.65746e-20
216396_s_at	EI24	-1.53714	-2.90219	1.81e-18		232466_at	CUL4A	2.18394	4.54392	4.65366e-22
211698_at	EID1	1.54535	2.91874	6.49e-09		204470_at	CXCL1	-3.17727	-9.04594	3.38572e-23
206871_at	ELANE	-6.89769	-119.237	3.56e-13		203666_at	CXCL12	-1.56261	-2.95387	4.34863e-06
221773_at	ELK3	1.82258	3.53714	1.81e-05		209687_at	CXCL12	-2.44877	-5.45949	3.23993e-09
213579_s_at	EP300	-2.41075	-5.31749	5.22e-33		220999_s_at	CYFIP2	-1.81976	-3.53023	1.94462e-17
200878_at	EPAS1	-1.57699	-2.98346	2.73e-05		215785_s_at	CYFIP2	-2.5117	-5.70293	1.55967e-27
201839_s_at	EPCAM	-2.18824	-4.55749	5.84e-05		208719_s_at	DDX17	2.87018	7.31157	2.64891e-25
203989_x_at	F2R	2.12625	4.36581	2.16e-06		208151_x_at	DDX17	2.2417	4.72954	9.29326e-21
202949_s_at	FHL2	-2.54238	-5.82549	9.47e-09		200862_at	DHCR24	1.5593	2.9471	2.06983e-18
206674_at	FLT3	3.91719	15.1075	4.34e-17		202534_x_at	DHFR	-1.59795	-3.02712	2.26945e-18
202580_x_at	FOXM1	-1.66267	-3.16601	2.27e-06		202532_s_at	DHFR	-1.74426	-3.35023	4.53915e-18
202723_s_at	FOXO1	-2.30363	-4.93697	3.66e-15		202533_s_at	DHFR	-1.7901	-3.45839	3.15161e-18
204121_at	GADD45G	-1.6016	-3.0348	1.71e-15		203764_at	DLGAP5	-2.70712	-6.53017	2.92422e-20
226142_at	GLIPR1	2.39484	5.25918	1.6e-07		202703_at	DUSP11	-1.66686	-3.17524	2.83458e-29
214085_x_at	GLIPR1	1.7406	3.34174	8.03e-06		204794_at	DUSP2	-1.56914	-2.96727	1.97482e-14
226136_at	GLIPR1	1.58415	2.99832	0.00061246		208955_at	DUT	-1.51867	-2.86526	5.85305e-20
204221_x_at	GLIPR1	1.57504	2.97945	3.14e-06		219990_at	E2F8	-1.58928	-3.00899	1.1345e-13
204318_s_at	GTSE1	-1.60356	-3.03892	1.75e-06		1565483_at	EGFR	2.39983	5.27742	3.00377e-26
204315_s_at	GTSE1	-2.30391	-4.93793	3.65e-26		1565484_x_at	EGFR	1.99928	3.99802	3.46182e-25
204225_at	HDAC4	-1.63501	-3.1059	7.72e-06		216396_s_at	EI24	-1.96656	-3.90836	2.29543e-37
209960_at	HGF	2.65261	6.28803	1.06e-05		208670_s_at	EID1	-1.57949	-2.98864	4.57536e-21
210755_at	HGF	1.99242	3.97903	0.00182187		213579_s_at	EP300	-2.06282	-4.17801	4.36064e-31
212291_at	HIPK1	1.7274	3.31131	3.27e-10		200878_at	EPAS1	-1.56576	-2.96034	3.67706e-13
1552516_a_at	HIPK1	1.61743	3.06828	6.43e-09		1555355_a_at	ETS1	-1.59649	-3.02407	4.33429e-12
209709_s_at	HMMR	-1.61098	-3.0546	0.00039324		224833_at	ETS1	-1.69405	-3.23564	1.49357e-09
207165_at	HMMR	-1.81114	-3.5092	0.00155759		201328_at	ETS2	-1.72475	-3.30523	1.89184e-18
201631_s_at	IER3	-3.3168	-9.96453	1.45e-07		202949_s_at	FHL2	-2.32257	-5.00222	2.29381e-20
210511_s_at	INHBA	-2.3279	-5.02075	1.87e-09		206674_at	FLT3	2.65404	6.29427	2.10407e-27
205786_s_at	ITGAM	-3.42752	-10.7593	4.75e-08		202724_s_at	FOXO1	-1.89389	-3.71636	1.66726e-16
216268_s_at	JAG1	-1.82947	-3.55405	0.00798076		202723_s_at	FOXO1	-3.04556	-8.25667	1.88652e-40
203845_at	KAT2B	-2.0006	-4.00166	9.01e-07		214211_at	FTH1	-1.61674	-3.06682	3.40757e-15
205051_s_at	KIT	2.32229	5.00126	7.09e-05		203725_at	GADD45A	-2.26302	-4.79995	5.3474e-28
221841_s_at	KLF4	-2.85731	-7.24663	0.000606781		204121_at	GADD45G	-1.65251	-3.14381	4.26249e-23
209212_s_at	KLF5	-3.48724	-11.2141	1.97e-25		208066_s_at	GTF2B	-1.91771	-3.77822	1.33519e-26
209211_at	KLF5	-4.14406	-17.6802	4.92e-29		204315_s_at	GTSE1	-2.27486	-4.83949	1.23024e-23
213803_at	KPNB1	1.62499	3.0844	1.42e-10		202300_at	HBXIP	-1.94547	-3.85163	1.87272e-33
223380_s_at	LATS2	1.786	3.44857	1.99e-08		202299_s_at	HBXIP	-2.37938	-5.20312	2.98828e-43
208949_s_at	LGALS3	-3.16763	-8.98571	1.47e-05		210755_at	HGF	4.87963	29.4385	1.58899e-34
1552263_at	MAPK1	-1.80483	-3.49389	3.02e-07		210997_at	HGF	4.15596	17.8266	6.83043e-33
235589_s_at	MDM4	2.77156	6.82846	9.95e-28		209960_at	HGF	3.73897	13.3519	9.92853e-24
207968_s_at	MEF2C	2.65006	6.27691	1.04e-17		210998_s_at	HGF	2.85164	7.21819	7.32766e-29
209199_s_at	MEF2C	2.29404	4.90429	2.04e-06		209961_s_at	HGF	2.45536	5.48451	2.92e-31
209200_at	MEF2C	2.25904	4.78674	1.36e-06		1552516_a_at	HIPK1	2.35232	5.10647	9.35563e-24
209845_at	MKRN1	-1.6738	-3.19054	3.82e-07		212291_at	HIPK1	2.28312	4.86728	7.49629e-28
203936_s_at	MMP9	-6.65337	-100.661	3.72e-34		209398_at	HIST1H1C	-3.69396	-12.9417	3.74944e-34
228846_at	MXD1	-2.2866	-4.87905	6.93e-08		209709_s_at	HMMR	-2.13803	-4.40162	2.4008e-15
226275_at	MXD1	-2.45218	-5.47241	1.75e-09		207165_at	HMMR	-2.35033	-5.09939	7.03248e-15
206877_at	MXD1	-2.67892	-6.40377	3.24e-12		222881_at	HPSE	-1.58475	-2.99956	4.47077e-14
204528_s_at	NAP1L1	1.62531	3.08509	2.82e-14		219403_s_at	HPSE	-2.07341	-4.20881	1.04297e-19
208754_s_at	NAP1L1	1.55227	2.93278	1.5e-08		201566_x_at	ID2	-1.60505	-3.04206	3.25515e-12
213298_at	NFIC	-1.54536	-2.91878	6.36e-20		201565_s_at	ID2	-1.74603	-3.35435	2.34257e-12
203045_at	NINJ1	-2.27099	-4.82655	2.68e-07		201631_s_at	IER3	-3.73157	-13.2835	5.1069e-35
1552553_a_at	NLRC4	-2.55551	-5.87874	4.2e-07		203628_at	IGF1R	1.68548	3.21647	1.45858e-13
203814_s_at	NQO2	-2.02251	-4.06289	3.81e-09		210511_s_at	INHBA	-2.76448	-6.79502	3.70696e-30
211412_at	PADI4	-2.3114	-4.96365	7.95e-22		239412_at	IRF5	-1.55191	-2.93205	1.30868e-10
211413_s_at	PADI4	-3.67025	-12.7308	1.14e-16		204057_at	IRF8	-2.59142	-6.02691	8.82462e-31
220001_at	PADI4	-4.63882	-24.9129	1.3e-15		205786_s_at	ITGAM	-3.15982	-8.93719	5.7832e-33
221969_at	PAX5	-1.50392	-2.83613	2.53e-05		209098_s_at	JAG1	2.51354	5.7102	2.55734e-23
1554717_a_at	PDE4D	-1.52847	-2.88479	1.3e-08		209099_x_at	JAG1	1.66403	3.169	3.80099e-12
207002_s_at	PLAGL1	2.00977	4.02718	3.66e-06		216268_s_at	JAG1	1.51883	2.86558	7.36274e-09
209318_x_at	PLAGL1	1.95862	3.88691	9.93e-07		203845_at	KAT2B	-1.90925	-3.75615	2.21163e-18
204285_s_at	PMAIP1	1.8307	3.5571	9.15e-05		202503_s_at	KIAA0101	-1.81569	-3.52028	2.46591e-16
204286_s_at	PMAIP1	1.70195	3.25341	0.00182734		220266_s_at	KLF4	-1.59319	-3.01715	9.83075e-14
218009_s_at	PRC1	-1.98665	-3.96315	4.04e-06		221841_s_at	KLF4	-3.30496	-9.8831	1.23024e-23
202545_at	PRKCD	-2.52074	-5.73877	2.03e-09		209212_s_at	KLF5	-3.2023	-9.20422	7.52788e-32
233314_at	PTEN	1.84466	3.59168	1.15e-10		209211_at	KLF5	-3.7441	-13.3994	2.00237e-36
203554_x_at	PTTG1	-1.78644	-3.44963	1.04e-07		201596_x_at	KRT18	2.92402	7.58956	5.62023e-39
208641_s_at	RAC1	-1.51101	-2.8501	4.25e-13		223380_s_at	LATS2	2.15523	4.4544	2.24438e-24
201039_s_at	RAD23A	-1.89729	-3.72514	1.91e-13		221558_s_at	LEF1	-1.97566	-3.93308	1.58179e-10
1557675_at	RAF1	-1.64258	-3.12224	3.51e-12		208949_s_at	LGALS3	-1.98935	-3.97059	1.34872e-17
208872_s_at	REEP5	-1.64931	-3.13685	9.54e-07		1554768_a_at	MAD2L1	-2.26826	-4.81743	6.87545e-20
209773_s_at	RRM2	-2.26758	-4.81515	4.22e-05		203362_s_at	MAD2L1	-2.42263	-5.36148	6.38255e-23
201890_at	RRM2	-2.76708	-6.80728	5.69e-07		1552263_at	MAPK1	-1.77811	-3.42976	3.67238e-16
232231_at	RUNX2	2.14469	4.42196	1.28e-09		235589_s_at	MDM4	2.69608	6.48039	1.47425e-38
200660_at	S100A11	-2.20152	-4.59964	0.000212177		209199_s_at	MEF2C	-1.87968	-3.67994	3.33513e-12
217728_at	S100A6	-2.01899	-4.05299	1.55e-05		226210_s_at	MEG3	4.16453	17.9329	9.55494e-23
200832_s_at	SCD	-2.66165	-6.32755	4.3e-10		226211_at	MEG3	3.30357	9.87357	9.97044e-25
205241_at	SCO2	-1.89303	-3.71415	1.13e-05		212732_at	MEG3	2.16399	4.48152	1.41205e-13
204614_at	SERPINB2	-3.3962	-10.5283	0.00011504		210794_s_at	MEG3	2.07504	4.21356	2.47153e-15
223196_s_at	SESN2	-1.70987	-3.27132	7.47e-12		235077_at	MEG3	1.78236	3.43987	1.51872e-12
235683_at	SESN3	-2.22027	-4.6598	9.05e-05		227390_at	MEG3	1.533	2.89387	2.78826e-10
201739_at	SGK1	-2.08222	-4.23459	0.000577319		201069_at	MMP2	3.33796	10.1118	1.92553e-31
228745_at	SGTB	-1.51255	-2.85314	0.000288957		203936_s_at	MMP9	-5.29162	-39.1684	3.0723e-56
211030_s_at	SLC6A6	-2.00234	-4.00648	6.61e-11		213298_at	NFIC	-1.74568	-3.35354	6.32099e-25
203021_at	SLPI	-4.12525	-17.4512	4.7e-28		203045_at	NINJ1	-2.08927	-4.25531	8.94517e-20
227798_at	SMAD1	1.82704	3.54808	0.000756429		1552553_a_at	NLRC4	-2.23758	-4.71606	6.52686e-13
204790_at	SMAD7	-1.86526	-3.64334	8.52e-05		203814_s_at	NQO2	-2.2333	-4.70209	1.21301e-23
210057_at	SMG1	1.98629	3.96218	2.09e-13		211412_at	PADI4	-1.5762	-2.98184	1.85751e-08
216841_s_at	SOD2	-1.8017	-3.48631	9.51e-05		211413_s_at	PADI4	-2.28824	-4.88458	1.49893e-15
215078_at	SOD2	-2.14471	-4.42204	0.000170924		220001_at	PADI4	-4.35955	-20.5284	1.15133e-32
215223_s_at	SOD2	-2.3099	-4.9585	6.58e-06		221969_at	PAX5	-2.07965	-4.22706	2.01778e-11
213668_s_at	SOX4	2.69917	6.49426	1.34e-05		201202_at	PCNA	-1.6381	-3.11256	4.22639e-21
201417_at	SOX4	2.47987	5.57848	6.32e-06		227645_at	PIK3R5	-1.52848	-2.88482	3.29039e-18
201418_s_at	SOX4	1.50483	2.83792	0.000510548		202187_s_at	PPP2R5A	-1.60788	-3.04803	8.90268e-30
232529_at	SP3	-2.76995	-6.82085	1.1e-25		214203_s_at	PRODH	1.58051	2.99075	1.76925e-27
209969_s_at	STAT1	-2.38674	-5.22976	3.4e-11		201896_s_at	PSRC1	-1.56819	-2.96533	5.14437e-15
218424_s_at	STEAP3	-1.91449	-3.76981	6.75e-10		1554997_a_at	PTGS2	-2.72515	-6.61229	3.96762e-13
242538_at	TFDP1	-1.51487	-2.85772	3.87e-15		204748_at	PTGS2	-2.86895	-7.30533	2.50539e-13
242939_at	TFDP1	-2.13063	-4.37908	1.36e-09		208820_at	PTK2	-1.76246	-3.39277	2.18687e-18
201042_at	TGM2	-2.07862	-4.22403	2.02e-10		203554_x_at	PTTG1	-1.76306	-3.39418	3.97601e-22
203887_s_at	THBD	-1.96246	-3.89725	3.49e-05		201039_s_at	RAD23A	-1.57497	-2.97929	6.25698e-18
201108_s_at	THBS1	-1.5343	-2.89647	0.00602024		205024_s_at	RAD51	-1.62362	-3.08147	3.6022e-19
235086_at	THBS1	-1.60156	-3.03472	0.00645652		228153_at	RNF144B	-2.93332	-7.63865	1.04937e-24
201109_s_at	THBS1	-2.41016	-5.31534	0.00102953		236621_at	RPS27	1.99693	3.99151	1.40857e-10
201110_s_at	THBS1	-3.3234	-10.0102	0.000198188		218007_s_at	RPS27L	-1.63778	-3.11187	1.84402e-18
211163_s_at	TNFRSF10C	-2.77132	-6.82731	7.95e-16		200082_s_at	RPS7	-1.70102	-3.2513	1.49544e-23
202687_s_at	TNFSF10	-1.8937	-3.71588	0.00245612		201890_at	RRM2	-1.74307	-3.34747	2.12681e-14
208900_s_at	TOP1	-1.9707	-3.91959	7.43e-13		203186_s_at	S100A4	-1.84483	-3.59211	2.82083e-17
201292_at	TOP2A	-1.83524	-3.5683	0.0044474		217728_at	S100A6	-3.26765	-9.63077	2.96266e-35
211300_s_at	TP53	1.98399	3.95587	1.25e-12		209686_at	S100B	2.05539	4.15657	8.60314e-17
224836_at	TP53INP2	-1.92519	-3.79787	0.00047541		200832_s_at	SCD	-2.93411	-7.64282	8.18403e-31
204822_at	TTK	-2.02092	-4.05842	1.37e-05		205241_at	SCO2	-2.13588	-4.39506	1.56553e-27
212242_at	TUBA4A	-2.72214	-6.59851	2.78e-17		204614_at	SERPINB2	-3.24555	-9.48437	2.05237e-19
216609_at	TXN	1.64949	3.13722	1e-09		200986_at	SERPING1	2.92482	7.59379	2.26823e-30
214590_s_at	UBE2D1	-1.72369	-3.30281	0.000310397		235683_at	SESN3	-1.68325	-3.2115	1.97172e-09
203234_at	UPP1	-2.2829	-4.86655	8.1e-07		201739_at	SGK1	-1.81074	-3.50822	9.77298e-15
204255_s_at	VDR	-1.89146	-3.7101	1.63e-13		228745_at	SGTB	-2.83379	-7.12945	3.101e-28
204254_s_at	VDR	-2.22782	-4.68425	3.61e-08		232365_at	SIAH1	1.75749	3.3811	3.58594e-15
210512_s_at	VEGFA	-2.00476	-4.01322	0.000350666		210567_s_at	SKP2	-1.7197	-3.29367	2.5703e-19
206067_s_at	WT1	1.69868	3.24603	0.00458824		228754_at	SLC6A6	-1.50839	-2.84491	1.00354e-13
227621_at	WTAP	1.73122	3.32009	1.94e-14		211030_s_at	SLC6A6	-1.73827	-3.33634	2.86078e-12
208743_s_at	YWHAB	-1.64481	-3.12707	4.62e-10		203021_at	SLPI	-2.27347	-4.83486	5.22445e-18
210317_s_at	YWHAE	2.60369	6.07841	8.69e-15		204790_at	SMAD7	-2.1325	-4.38476	1.80958e-17
228315_at	ZMAT3	1.60398	3.03981	5.86e-05		212926_at	SMC5	1.67501	3.19322	2.36883e-17
228545_at	ZNF148	1.5521	2.93244	5.88e-09		210057_at	SMG1	1.60816	3.04862	1.34468e-13
						221477_s_at	SOD2	-1.51148	-2.85103	3.43593e-13
						216841_s_at	SOD2	-2.63642	-6.21789	4.76337e-28
						215078_at	SOD2	-2.76014	-6.77463	1.87572e-17
						215223_s_at	SOD2	-3.05089	-8.28724	6.5844e-25
						202863_at	SP100	-1.85484	-3.6171	1.27887e-31
						232529_at	SP3	-2.46864	-5.53523	1.65037e-26
						209969_s_at	STAT1	-2.14185	-4.41326	6.26221e-22
						208762_at	SUMO1	-1.54976	-2.92768	1.46406e-14
						236248_x_at	TADA2B	-1.95215	-3.86951	1.27832e-29
						203177_x_at	TFAM	-2.02862	-4.08016	4.38461e-23
						242939_at	TFDP1	-1.98433	-3.9568	2.41705e-18
						201042_at	TGM2	-1.72262	-3.30036	7.66424e-16
						235086_at	THBS1	-1.76025	-3.38757	9.87717e-07
						201109_s_at	THBS1	-2.43821	-5.4197	3.1807e-11
						201110_s_at	THBS1	-3.441	-10.8603	1.46512e-17
						212282_at	TMEM97	-1.5424	-2.91278	3.13742e-14
						212281_s_at	TMEM97	-1.68058	-3.20558	1.72507e-12
						211163_s_at	TNFRSF10C	-1.85056	-3.6064	8.15827e-13
						202687_s_at	TNFSF10	-2.05437	-4.15364	2.76911e-12
						202704_at	TOB1	-1.84369	-3.58928	6.33798e-14
						201292_at	TOP2A	-1.72589	-3.30785	7.11669e-11
						211300_s_at	TP53	1.6291	3.0932	1.94853e-22
						1569098_s_at	TP53BP1	1.88118	3.68376	1.9334e-33
						225402_at	TP53RK	-1.56394	-2.9566	5.91028e-19
						210886_x_at	TP53TG1	-1.57129	-2.97171	1.86516e-31
						204822_at	TTK	-2.02162	-4.06039	3.27638e-16
						212242_at	TUBA4A	-1.6763	-3.19608	1.3083e-21
						211764_s_at	UBE2D1	-2.16507	-4.48488	5.88703e-21
						214590_s_at	UBE2D1	-2.25246	-4.76494	2.52253e-19
						1558088_a_at	UBE2I	1.50103	2.83045	6.8627e-17
						203234_at	UPP1	-2.12229	-4.35386	7.86239e-22
						211571_s_at	VCAN	-2.42202	-5.35921	5.09877e-15
						215646_s_at	VCAN	-3.95706	-15.5308	1.9994e-23
						204619_s_at	VCAN	-4.22072	-18.645	1.4133e-27
						204620_s_at	VCAN	-4.39779	-21.0798	1.19587e-31
						221731_x_at	VCAN	-4.81744	-28.1965	1.16303e-32
						204255_s_at	VDR	-1.74584	-3.35389	3.15915e-24
						204254_s_at	VDR	-2.24659	-4.74558	2.2968e-33
						203856_at	VRK1	-1.79302	-3.4654	9.18531e-33
						206067_s_at	WT1	3.46348	11.0309	9.43803e-39
						218911_at	YEATS4	-1.92174	-3.78879	8.80129e-22
						208743_s_at	YWHAB	-2.02186	-4.06108	1.48447e-24
						210317_s_at	YWHAE	1.85933	3.6284	2.01465e-17
						225665_at	ZAK	-1.86408	-3.64035	2.98957e-15
logFC- log2 Fold Change of expression between leukemic and normal samples (differential if higher than 1.5).
FC- Fold Change of expression between leukemic and normal samples (differential if higher than 2.8).
Positive- upregulation, negative- downregulation.
adj.P.Val- p-values that were calculated based on the Benjamini and Hochberg method adjusted for multiple comparison (differential if lower than 0.01).
CN-AML list contains 197 differentially expressed probe sets that stand for 147 differentially expressed genes (DEGs).
APL list contains 241 differentially expressed probe sets that stand for 172 differentially expressed genes (DEGs).
Red background indicates DEG that is represented by more than 1 probe set.
