# Supplementary material for: Gene and protein analysis reveals that p53 pathway is functionally inactivated in cytogenetically normal Acute Myeloid Leukemia and Acute Promyelocytic Leukemia
Source: BMC Med Genomics. 2017 Mar 24;10:18. doi: 10.1186/s12920-017-0249-2 (PMC5423421; doi:10.1186/s12920-017-0249-2)
Supplement: Supplementary file 7 — Comparison of DEGs between CN-AML and APL. (XLS 39 kb) [file 12920_2017_249_MOESM7_ESM.xls]

## Sheet: comparison of DEGs
	Comparison of DEGs between CN-AML and APL-
gene.symbol	Direction of expression	DEGs at the same direction in both groups	DEGs not at the same direction in both groups	Not shared DEGs
AK1	down	*
ANLN	down	*
APP	down	*
ASPM	down	*
AURKA	down	*
BCL2A1	down	*
BCL2L11	down	*
BCL6	down	*
BEX2	down	*
BID	down	*
BIRC5	down	*
BTG1	down	*
BTG3	down	*
C13orf15	down	*
CARM1	down	*
CCNA2	down	*
CCNB1	down	*
CCNB2	down	*
CDC20	down	*
CDH1	down	*
CENPA	down	*
COL18A1	down	*
CXCL1	down	*
CXCL12	down	*
DHFR	down	*
DLGAP5	down	*
E2F8	down	*
EI24	down	*
EP300	down	*
EPAS1	down	*
FHL2	down	*
FOXO1	down	*
GADD45G	down	*
GTSE1	down	*
HMMR	down	*
IER3	down	*
INHBA	down	*
ITGAM	down	*
KAT2B	down	*
KLF4	down	*
KLF5	down	*
LGALS3	down	*
MAPK1	down	*
MMP9	down	*
NFIC	down	*
NINJ1	down	*
NLRC4	down	*
NQO2	down	*
PADI4	down	*
PAX5	down	*
PTTG1	down	*
RAD23A	down	*
RRM2	down	*
S100A6	down	*
SCD	down	*
SCO2	down	*
SERPINB2	down	*
SESN3	down	*
SGK1	down	*
SGTB	down	*
SLC6A6	down	*
SLPI	down	*
SMAD7	down	*
SOD2	down	*
SP3	down	*
STAT1	down	*
TFDP1	down	*
TGM2	down	*
THBS1	down	*
TNFRSF10C	down	*
TNFSF10	down	*
TOP2A	down	*
TUBA4A	down	*
UBE2D1	down	*
UPP1	down	*
VDR	down	*
YWHAB	down	*
CASP2	up	*
CCND2	up	*
CD44	up	*
CDK6	up	*
DDX17	up	*
EGFR	up	*
FLT3	up	*
HGF	up	*
HIPK1	up	*
LATS2	up	*
MDM4	up	*
SMG1	up	*
TP53	up	*
WT1	up	*
YWHAE	up	*
CLU	down		*
JAG1	down		*
AHR	up		*
EID1	up		*
MEF2C	up		*
ASF1A	down			*
AURKB	down			*
BAG2	down			*
BIK	down			*
BLNK	down			*
BNIP3L	down			*
BUB1	down			*
BUB1B	down			*
C12orf5	down			*
CASP1	down			*
CCNE1	down			*
CCNG2	down			*
CDC14B	down			*
CDC25A	down			*
CDK1	down			*
CDK7	down			*
CDKN1B	down			*
CHP	down			*
CYFIP2	down			*
DCTN2	down			*
DUSP11	down			*
DUSP2	down			*
DUT	down			*
E2F2	down			*
ECT2	down			*
ELANE	down			*
EPCAM	down			*
ETS1	down			*
ETS2	down			*
FOXM1	down			*
FTH1	down			*
GADD45A	down			*
GTF2B	down			*
HBXIP	down			*
HDAC4	down			*
HIST1H1C	down			*
HPSE	down			*
ID2	down			*
IRF5	down			*
IRF8	down			*
KIAA0101	down			*
LEF1	down			*
MAD2L1	down			*
MKRN1	down			*
MXD1	down			*
PCNA	down			*
PDE4D	down			*
PIK3R5	down			*
PPP2R5A	down			*
PRC1	down			*
PRKCD	down			*
PSRC1	down			*
PTGS2	down			*
PTK2	down			*
RAC1	down			*
RAD51	down			*
RAF1	down			*
REEP5	down			*
RNF144B	down			*
RPS27L	down			*
RPS7	down			*
S100A11	down			*
S100A4	down			*
SESN2	down			*
SKP2	down			*
SP100	down			*
STEAP3	down			*
SUMO1	down			*
TADA2B	down			*
TFAM	down			*
THBD	down			*
TMEM97	down			*
TOB1	down			*
TOP1	down			*
TP53INP2	down			*
TP53RK	down			*
TP53TG1	down			*
TTK	down
VCAN	down			*
VEGFA	down			*
VRK1	down			*
YEATS4	down			*
ZAK	down			*
AGRN	up			*
AKT3	up			*
BCL2	up			*
BCL2L1	up			*
BMI1	up			*
CABLES1	up			*
CCNA1	up			*
CD34	up			*
CEBPA	up			*
COMT	up			*
CUL4A	up			*
DHCR24	up			*
EGR1	up			*
ELK3	up			*
F2R	up			*
GLIPR1	up			*
IGF1R	up			*
KIT	up			*
KPNB1	up			*
KRT18	up			*
MEG3	up			*
MMP2	up			*
NAP1L1	up			*
PLAGL1	up			*
PMAIP1	up			*
PRODH	up			*
PTEN	up			*
RPS27	up			*
RUNX2	up			*
S100B	up			*
SERPING1	up			*
SIAH1	up			*
SMAD1	up			*
SMC5	up			*
SOX4	up			*
TP53BP1	up			*
TXN	up			*
UBE2I	up			*
WTAP	up			*
ZMAT3	up			*
ZNF148	up			*
		92/221 (41.6%)	5/221 (2.3%)	124/221 (56.1%)
DEGs marked by * are expressed at the same direction (upregulation or downregulation) at both CN-AML and APL,
or not at the same direction or not shared between the groups
