# Supplementary material for: Gene and protein analysis reveals that p53 pathway is functionally inactivated in cytogenetically normal Acute Myeloid Leukemia and Acute Promyelocytic Leukemia
Source: BMC Med Genomics. 2017 Mar 24;10:18. doi: 10.1186/s12920-017-0249-2 (PMC5423421; doi:10.1186/s12920-017-0249-2)
Supplement: Supplementary file 8 — DEGs related to cell cycle. (XLS 54 kb) [file 12920_2017_249_MOESM8_ESM.xls]

## Sheet: cell cycle genes
		DEGs related to cell cycle
1	effect of p53 on this target	→	P53 is a transcriptional inducer of this gene
		┤	P53 is a transcriptional repressor of this gene
		→ ┤	P53 can be both a transcriptional inducer and a repressor of this gene
2	Description		Short description of DEG function as arised from the literature
3	Leukemic subtype	A (CN-AML), B (APL)	DEG expressed in either of the subtypes or in both (in the same direction)
4	Differential expression		up- gene expression is upregulated
			down- gene expression is downregulated
5			Genes that suggest stimulation of cell cycle arrest
			Genes that suggest inhibition of cell cycle arrest
			Genes that appear more than once
DEGs that suggest stimulation of cell cycle arrest via induction by p53-
Official Symbol	Official Full Name	Other Aliases:	effect of p53 on this target	Description	Leukemic subtype	Differential expression
EGR1	early growth response 1	TIS8; AT225; G0S30; NGFI-A; ZNF225; KROX-24; ZIF-268	→	p53-target gene,anti-proliferative	A	up
ZMAT3	zinc finger, matrin type 3	WIG1; WIG-1; PAG608; FLJ12296; MGC10613	→	Overexpression of human wig-1 inhibits cell growth	A	up
PLAGL1	pleiomorphic adenoma gene-like 1	ZAC; LOT1; ZAC1; MGC126275; MGC126276; DKFZp781P1017	→	enhances expression of p21Cip1 and p57Kip2à inhibit cell proliferation.	A	up
SIAH1	seven in absentia homolog 1 (Drosophila)	Siah-1; hSIAH1; HUMSIAH; Siah-1a; FLJ08065	→	induction of cell cycle arrest	B	up
LATS2	large tumor suppressor, homolog 2 (Drosophila)	FLJ13161, KPM	→	mediator of G1/S, G2/M and the postmitotic checkpoint, activated by p53 in G2/M	A, B	up
CCNA1	cyclin A1		→	S and G2/M arrest in some cancers, high in AML/APL= better prognosis.	B	up
DEGs that suggest stimulation of cell cycle arrest via repression by p53-
CDC25A	cell division cycle 25 homolog A (S. pombe)	CDC25A2	┤	activate the G1/S cyclin-dependent kinases CDK4 and CDK2, also G2/M	A	down
E2F8	E2F transcription factor 8	FLJ23311	┤	Expression of E2F8 is being induced at the G1/S transition	A, B	down
RRM2	ribonucleotide reductase M2 polypeptide	p53R2 ; R2; RR2M	┤→	DNA synthesis and cell proliferation, expressed during the late G1/early S phase, and degraded in late S phase.	A,B	down
TOP2A	topoisomerase (DNA) II alpha 170kDa	TOP2; TP2A	┤	S phase mainly-markely upregulated in proliferating cells, inhibited by Rb during cell cycle	A,B	down
HMMR	hyaluronan-mediated motility receptor (RHAMM)	CD168; IHABP; RHAMM; MGC119494; MGC119495	┤	participates in the control of mitotic spindle stability and integrity, mRNA highly expressed in S and G(2)/M and protein in S	A,B	down
SKP2	S-phase kinase-associated protein 2 (p45)	FBL1; FLB1; FBXL1; MGC1366	┤	forms a stable complex with the cyclin A-CDK2 S-phase kinase. It specifically recognizes and promotes the degradation of p27 predominantly in S, G2, and the initial part of the M phase	B	down
ECT2	epithelial cell transforming sequence 2 oncogene	ARHGEF31; FLJ10461; MGC138291	┤	elevated in S and G2/ M , knockdown triggers cell cycle arrest in G1.	A	down
GTSE1	G-2 and S-phase expressed 1	B99	┤→	Accumulates at S and G2 phases (can be p53-dep and indep)	A, B	down
CCNA2	cyclin A2	CCN1; CCNA	┤	promotes both cell cycle G1/S and G2/M transitions	A, B	down
CDC2	cell division cycle 2, G1 to S and G2 to M	CDK1; CDC28A; MGC111195; DKFZp686L20222	┤	essential for G1/S and G2/M phase transitions	B	down
CCNB1	cyclin B1	CCNB	┤	G2/M phase	A, B	down
CCNB2	cyclin B2	HsT17299	┤	G2/M phase	A, B	down
FOXM1	forkhead box M1	MPP2; TGT3; HFH11; HNF-3; INS-1; MPP-2; PIG29; FKHL16; FOXM1B; HFH-11; TRIDENT; MPHOSPH2	┤	transcription factor that regulates many G2/M-specific genes , p53 is a repressor after DDR	A	down
BIRC5	baculoviral IAP repeat-containing 5	Survivin; API4; EPR-1	┤	key regulator of mitosis, expressed only in the G2-M phase	A, B	down
CDC20	cell division cycle 20 homolog (S. cerevisiae)	CDC20A; p55CDC; MGC102824; bA276H19.3	┤	M phase-Promotes entry into anaphase	A, B	down
AURKA	aurora kinase A	STK15; BTAK;AIK; ARK1; AURA; STK6; STK7; AURORA2; MGC34538	┤	M phase-bipolar spindle formation and centrosome maturation. mRNA and protein levels peak in G2/M phase. Also important for G1/S.	A, B	down
AURKB	aurora kinase B	AIK2; AIM1; ARK2; AurB; IPL1; STK5; AIM-1; STK12	┤	M phase-coordination and completion of mitosis	A	down
DLGAP5	discs, large (Drosophila) homolog-associated protein 5	DLG7; HURP; KIAA0008	┤	G2/M, knockdown of HURP inhibits the proliferation	A, B	down
CENPA	centromere protein A	CENP-A	┤	M phase-assembly of active kinetochores	A, B	down
MAD2L1	MAD2 mitotic arrest deficient-like 1 (yeast)	MAD2; HSMAD2	┤	component of the mitotic spindle assembly checkpoint , P53 Represses Mad2 expression by induction of P21	B	down
BUB1	budding uninhibited by benzimidazoles 1 homolog (yeast)	BUB1A; BUB1L; hBUB1	┤	kinase involved in spindle checkpoint function	B	down
BUB1B	budding uninhibited by benzimidazoles 1 homolog beta (yeast)	BUBR1; SSK1; Bub1A; MAD3L; hBUBR1; BUB1beta	┤	delaying the onset of anaphase and ensuring proper chromosome segregation	B	down
TTK	TTK protein kinase	MPS1; ESK; PYT; CT96; MPS1L1; FLJ38280	┤	M phase-spindle checkpoint kinase , activates postmitotic checkpoint	A, B	down
PTTG1	pituitary tumor-transforming 1	Securin; EAP1; PTTG; HPTTG; TUTR1; MGC126883; MGC138276,	┤	M-phase- anaphase-promoting complex (APC) substrate	A, B	down
PRC1	protein regulator of cytokinesis 1	ASE1; MGC1671; MGC3669	┤	M phase	A	down
Other DEGs that suggest stimulation of cell cycle arrest-
SOX4	SRY (sex determining region Y)-box 4	EVI16		transcription regulator, promotes p53-dependent cell cycle arrest	A	up
ZNF148	zinc finger protein 148	ZBP-89;BERF-1; BFCOL1; ZFP148; pHZ-52; HT-BETA		binds p53 and Mdm2→ nuclear retention of p53 →cell cycle arrest	A	up
CEBPA	CCAAT/enhancer binding protein (C/EBP), alpha	CEBP; C/EBP-alpha		Tr.f. interact with CDK2 and CDK4, thereby inhibiting these kinases and causing growth arrest in cultured cells (G1/S arrest),	B	up
CCNE1	cyclin E1			regulatory subunit of CDK2, late G1/S	A	down
FHL2	four and a half LIM domains 2	DRAL; AAG11; SLIM3		Positively regulate cell growth and tissue homeostasis, cyclin D1 expression	A, B	down
E2F2	E2F transcription factor 2	E2F-2		E2F activator, promotes proliferation (amoung others)	A	down
CDH1	cadherin 1, type 1, E-cadherin (epithelial)	UVO; CDHE; ECAD; LCAM; Arc-1; CD324		Cdh1 plays an essential role from late mitosis to the G1/S transition. depletion of Cdh1 can activate the p53/p21 pathway in G1 phase	A	down
ASPM	asp (abnormal spindle) homolog, microcephaly associated (Drosophila)	ASP; MCPH5; Calmbp1; FLJ10517; FLJ10549; FLJ43117; DKFZp686N06184		M phase-mitotic spindle regulation, negative p53 modulator= cell cycle arrest↓	A, B	down
ANLN	anillin, actin binding protein	scra; Scraps; DKFZp779A055		proliferation marker whose mRNA correlates with Ki67	B	down
PCNA	proliferating cell nuclear antigen	MGC8367	→ ┤	involved in DNA proliferation and in DNA repair, marker of proliferation	B	down
CDC14B	CDC14 cell division cycle 14 homolog B (S. cerevisiae)	CDC14B3; Cdc14B1; Cdc14B2; hCDC14B		involved in initiation of DNA replication	B	down
DEGs that suggest inhibition of cell cycle arrest since no induction by p53-
PADI4	peptidyl arginine deiminase, type IV	PAD4; PAD; PDI4; PDI5; PADI5	→	knockdown of PADI4 attenuated p53-mediated growth-inhibitory activity.	A, B	down
BID	BH3 interacting domain death agonist	FP497; MGC15319; MGC42355	→	intra-S phase checkpoint after replicative stress in response to DNA-damaging agents	A, B	down
BTG3	BTG family, member 3	ANA; TOB5; TOFA; TOB55; MGC8928	→	Anti-proliferative,blocks G2/M-phase progression following DNA damage	A, B	down
RPS27L	ribosomal protein S27-like		→	facilitates p21-mediated cell cycle arrest	B	down
GADD45A	growth arrest and DNA-damage-inducible, alpha	DDIT1; GADD45	→	mediate G2/M arrest by wt p53	B	down
Other DEGs that suggest inhibition of cell cycle arrest-
KLF4	Kruppel-like factor 4 (gut)	EZF; GKLF		an essential positive mediator of p53 in the transcriptional induction of p21→G1/S and G2/M arrest	A, B	down
SP3	Sp3 transcription factor	SPR-2; DKFZp686O1631		co-operate functionally with p53 for the synergistic transactivation of the p21Cip1 promoter	A, B	down
GADD45G	growth arrest and DNA-damage-inducible, gamma	CR6; DDIT2; GRP17; GADD45gamma		cdc2/cyclinB1 kinase inhibitor (S and G2/M)	A, B	down
SERPINB2	serpin peptidase inhibitor, clade B (ovalbumin), member 2	PAI-2; PAI; PAI2; PLANH2; HsT1201	┤	overexpression of PAI-2 resulted in the retardation of cell growth, with the increase of Rb and p53	A	down
MXD1	MAX dimerization protein 1	MAD; MAD1; bHLHc58; MGC104659		G1/S arrest induction and regulates cell cycle exit during a late stage of granulocyte differentiation	A	down
CDKN1B	cyclin-dependent kinase inhibitor 1B (p27, Kip1)	P27KIP1; KIP1; MEN4; CDKN4; MEN1B;		Inhibits cell cycle in G1. P53-independent.	B	down
CCNG2	cyclin G2			repressed by mitogenic signals and induced by DDR, induces p53-dependent G1/S and G2/M arrest	B	down
DEGs that suggest induction of proliferation-
CCND2	cyclin D2	KIAK0002; MGC102758		cell cycle G1 phase progression and G1/S transition	A, B	up
CDK6	cyclin-dependent kinase 6	PLSTIRE; MGC59692		cell cycle G1 phase progression and G1/S transition	A, B	up
ELK3	ELK3, ETS-domain protein (SRF accessory protein 2)	ERP; NET; SAP2		represses EGR-1 gene, that is anti-proliferative	A	up
NAP1L1	nucleosome assembly protein 1-like 1	NRP; NAP1; NAP1L; MGC8688; FLJ16112; MGC23410		participates in DNA replication and thereby plays an important role in the process of cell proliferation	A	up
BTG1	B-cell translocation gene 1, anti-proliferative	involved in a t(8;12) in a case of B-CLL		anti-proliferative, high in quiscent cells, high in AML/APL- complete remission	A, B	down
Genes which impact is not clear-
BCL6	B-cell CLL/lymphoma 6	BCL5; LAZ3; BCL6A; ZNF51; ZBTB27	→	context-related	A, B	down
C13orf15	chromosome 13 open reading frame 15	RGC32; RGC-32; KIAA0564; MGC87338; bA157L14.2	→	Concentrate at the centrosome during mitosis, can both activate or suppress cell cycle progression, Induced by p53 in response to DNA damage	A, B	down
HDAC4	histone deacetylase 4	HD4; AHO3; BDMR; HDACA; HA6116; HDAC-A; KIAA0288		needed for repression of G2/M promotors together with p53/PCAF/P300	A	down
WT1	Wilms tumor 1	GUD; WAGR; WT33; WIT-2		WT1 protects p53 from degradation, inhibited p53-mediated apoptosis, but did not affect p53-mediated cell cycle arrest	A	up
WTAP	Wilms tumor 1 associated protein	MGC3925; KIAA0105; DKFZp686F20131		regulates G2/M transition through stabilization of cyclin A2 mRNA- seems to be not functional here	A	up
BCL2L1	BCL2-like 1	bcl-xL; BCLX; BCL2L; Bcl-X; bcl-xS; BCL-XL/S; DKFZp781P2092		binds and inhibits cdk1 (cdc2) during the G2/M cell-cycle checkpoint, and its overexpression stabilizes a G2/M-arrest senescence program in surviving cells after DNA damage	B	up
EID1	EP300 interacting inhibitor of differentiation 1	CRI1; EID-1; RBP21; PTD014; C15orf3; PNAS-22; IRO45620; MGC138883; MGC138884		is rapidly degraded by the proteasome as cells exit the cell cycle	A	up
EID1	EP300 interacting inhibitor of differentiation 1	CRI1; EID-1; RBP21; PTD014; C15orf3; PNAS-22; IRO45620; MGC138883; MGC138884		is rapidly degraded by the proteasome as cells exit the cell cycle	B	down
