# Supplementary material for: Gene and protein analysis reveals that p53 pathway is functionally inactivated in cytogenetically normal Acute Myeloid Leukemia and Acute Promyelocytic Leukemia
Source: BMC Med Genomics. 2017 Mar 24;10:18. doi: 10.1186/s12920-017-0249-2 (PMC5423421; doi:10.1186/s12920-017-0249-2)
Supplement: Supplementary file 10 — DEGs related to apoptosis. (XLS 54 kb) [file 12920_2017_249_MOESM10_ESM.xls]

## Sheet: apoptosis
		DEGs related to apoptosis
1	effect of p53 on this target	→	P53 is a transcriptional inducer of this gene
		┤	P53 is a transcriptional repressor of this gene
		→ ┤	P53 can be both a transcriptional inducer and a repressor of this gene
2	Description		Short description of DEG function as arised from the literature
3	Leukemic subtype	A (CN-AML), B (APL)	DEG expressed in either of the subtypes or in both (in the same direction)
4	Differential expression		up- gene expression is upregulated
			down- gene expression is downregulated
5			Genes that suggest stimulation of apoptosis
			Genes that suggest inhibition of apoptosis
DEGs that suggest stimulation of apoptosis via induction by p53-
Official Symbol	Official Full Name	Other Aliases:	effect of p53 on this target	Description	Leukemic subtype	Differential expression
PMAIP	phorbol-12-myristate-13-acetate-induced protein 1	NOXA; APR; PMAIP1	→	Proapoptotic	A	up
ZMAT3	zinc finger, matrin type 3	WIG1; WIG-1; PAG608; FLJ12296; MGC10613	→	Proapoptotic	A	up
SIAH1	seven in absentia homolog 1 (Drosophila)	Siah-1; hSIAH1; HUMSIAH; Siah-1a; FLJ08065	→	E3 ligase, induction of apoptosis	B	up
PRODH	proline dehydrogenase (oxidase) 1	POX; PIG6; SCZD4; HSPOX2; PRODH1; PRODH2; TP53I6; FLJ33744; MGC148078; MGC148079	→	Upregulation of this pro-oxidant enzyme leads to oxidative stress (ROS-generating enzyme) and consequently to apoptosis	B	up
LATS2	large tumor suppressor, homolog 2 (Drosophila)	FLJ13161, KPM	→	ATR-Chk1-mediated stress→induction of p53 activity, upregulation of proapoptotic genes, downregulation of antiapoptotic genes and eventually apoptotic cell death.	A, B	up
PLAGL1	pleiomorphic adenoma gene-like 1	ZAC; LOT1; ZAC1; MGC126275; MGC126276; DKFZp781P1017	→	p53 activation of the Apaf-1 luciferase construct can be enhanced by Zac-1.	A	up
EGR1	early growth response 1	TIS8; AT225; G0S30; NGFI-A; ZNF225; KROX-24; ZIF-268	→	required for apoptosis	A	up
DEGs that suggest stimulation of apoptosis via repression of anti-apoptotic genes by p53-
BIRC5	baculoviral IAP repeat-containing 5	Survivin; API4; EPR-1	┤	anti-apoptotic gene	A, B	down
SERPINB2	serpin peptidase inhibitor, clade B (ovalbumin), member 2	PAI-2; PAI; PAI2; PLANH2; HsT1201	┤	anti-apoptotic gene	A, B	down
LGALS3	lectin, galactoside-binding, soluble, 3	GAL3; MAC2; CBP35; GALBP; GALIG; LGALS2	┤	anti-apoptotic gene	A, B	down
PSRC1	proline/serine-rich coiled-coil 1	DDA3; FP3214; MGC1780; RP11-297O4.2	┤	anti-apoptotic	B	down
BUB1	budding uninhibited by benzimidazoles 1 homolog (yeast)	BUB1A; BUB1L; hBUB1	┤	kinase involved in spindle checkpoint function, inhibits apoptosis	B	down
Other DEGs that suggest stimulation of apoptosis-
WTAP	Wilms tumor 1 associated protein	MGC3925; KIAA0105; DKFZp686F20131		inhibiting WT1 transcriptional activity, WTAP represses BCL2 and amphiregulin genes that are activated by wt-1= buffers the ability of WT1 to stimulate proliferation and suppress apoptosis	A	up
SOX4	SRY (sex determining region Y)-box 4	EVI16		promotes p53-dependent apoptosis	A	up
TXN	thioredoxin	TRX; TRX1; MGC61975; DKFZp686B1993		participates in p53-dependent apoptosis following redox	A	up
CASP2	caspase 2, apoptosis-related cysteine peptidase	ICH1; NEDD2; CASP-2; ICH-1L; ICH-1L/1S		needed for p53- induced apoptosis, P53 stimulated caspase-2/-3 protein activities. Can be parallel to regular cascades.	A, B	up
CABLES1	Cdk5 and Abl enzyme substrate 1	IK3-1; CABLES; HsT2563; FLJ35924		indices p53- apoptosis	B	up
GLIPR1	GLI pathogenesis-related 1	GLIPR; RTVP1; CRISP7		has P53-dependent and -independent proapoptotic activities. It expression is induced by DNA-damaging agents independent of p53	A	up
SESN3	sestrin 3	SEST3; MGC29667		AKT activation→ROS↑→sestrin 3 repression→ ROS-mediated apoptosis.	A, B	down
IER3	immediate early response 3	IEX1;DIF2; PRG1; DIF-2; GLY96; IEX-1; IEX-1L	┤→	protection of cells from Fas- or TNF alpha-induced apoptosis (anti-apoptotic), growth promoting	A, B	down
GTSE1	G-2 and S-phase expressed 1	B99	┤→	hGTSE-1↓→ sensitization to DNA damage-induced apoptosis, anti-apoptotic p53 target	A, B	down
SOD2	superoxide dismutase 2, mitochondrial	IPO-B; MNSOD; MVCD6; Mn-SOD	┤→	anti-apoptotic p53 target	A, B	down
RRM2	ribonucleotide reductase M2 polypeptide	p53R2 ; R2; RR2M	┤→	anti-apoptotic p53 target	A, B	down
PTGS2	prostaglandin-endoperoxide synthase 2 (prostaglandin G/H synthase and cyclooxygenase)	COX2; COX-2; PHS-2; PGG/HS; PGHS-2; hCox-2; GRIPGHS	┤→	anti-apoptotic p53 target	B	down
TNFRSF10C	tumor necrosis factor receptor superfamily, member 10c, decoy without an intracellular domain	DCR1;LIT; TRID; CD263; TRAILR3; MGC149501; MGC149502	→	anti-apoptotic p53 target	A, B	down
FHL2	four and a half LIM domains 2	DRAL; AAG11; SLIM3		anti-apoptotic p53 target	A, B	down
BCL2A1	BCL2-related protein A1	A1; GRS; BFL1; ACC-1; ACC-2; HBPA1; BCL2L5	┤→	anti-apoptotic gene	A	down
HBXIP	hepatitis B virus x interacting protein	XIP; MGC71071		decreases activation of caspase 9= anti-apoptotic	B	down
MXD1	MAX dimerization protein 1	MAD; MAD1; bHLHc58; MGC104659		when high- suppress p53-mediated apoptosis (anti-apoptotic)	A	down
DEGs that suggest inhibition of apoptosis since no induction of pro-apoptotic genes by p53-
BID	BH3 interacting domain death agonist	FP497; MGC15319; MGC42355	→	Proapoptotic	A, B	down
BIK	BCL2-interacting killer (apoptosis-inducing)	NBK; BP4; BIP1	→	Proapoptotic	A	down
BNIP3L	BCL2/adenovirus E1B 19kDa interacting protein 3-like	NIX; BNIP3a	→	Proapoptotic	A	down
NLRC4	NLR family, CARD domain containing 4	IPAF;CLAN; CLAN1; CLANA; CLANB; CLANC; CLAND; CARD12; CLR2.1	→	activator of caspase-1 (initiator caspase)	A, B	down
TNFSF10	tumor necrosis factor (ligand) superfamily, member 10	TRAIL; TL2; APO2L; CD253; Apo-2L	→	Proapoptotic	A, B	down
CASP1	caspase 1, apoptosis-related cysteine peptidase (interleukin 1, beta, convertase)	ICE; P45; IL1BC	→	pro-apoptotic	B	down
CYFIP2	cytoplasmic FMR1 interacting protein 2	PIR121	→	pro-apoptotic	B	down
RNF144B	ring finger protein 144B	IBRDC2; p53RFP; KIAA0161; MGC71786; bA528A10.3	→	pro-apoptotic	B	down
RPS27L	ribosomal protein S27-like		→	mediates p53-dependent induction of apoptosis	B	down
DUSP2	dual specificity phosphatase 2	PAC1; PAC-1	→	inactivates Erk1 and Erk2→ apoptosis induction	B	down
EI24	etoposide induced 2.4 mRNA	PIG8; TP53I8	→	Proapoptotic	A, B	down
Other DEGs that suggest inhibition of apoptosis-
BCL2	B-cell CLL/lymphoma 2	Bcl-2	┤	inhibit p53-dependent apoptosis, induced by WT1	A	up
BCL2L1	BCL2-like 1	bcl-xL; BCLX; BCL2L; Bcl-X; bcl-xS; BCL-XL/S; DKFZp781P2092		Anti-apoptotic, Genotoxic stress induced by oxaliplatin elicits an ATM-, CHK2-, and p53-dependent splicing switch that favors the production of the proapoptotic Bcl-xS variant.	B	up
WT1	Wilms tumor 1	GUD; WAGR; WT33; WIT-2		Bcl-2 is also transcriptionally activated by WT1 leading to suppressed apoptosis	A, B	up
KPNB1	karyopherin (importin) beta 1	IMB1; IPO1; IPOB; Impnb; NTF97; MGC2155; MGC2156; MGC2157	┤	member of the importin beta family, p53 protein expression was found to be elevated in Kpnb1 knock-down cells→apoptosis	A	up
IGF1R	insulin-like growth factor 1 receptor	IGFR; CD221; IGFIR; JTK13; MGC18216; MGC142170; MGC142172	┤	Anti-apoptotic, inhibition of IGF-1R reduces p53 and Mdm2 translation	B	up
BMI1	BMI1 polycomb ring finger oncogene	PCGF4; RNF51; MGC12685		downregulation of p53-mediated apoptosis	A	up
EGFR	epidermal growth factor receptor (erythroblastic leukemia viral (v-erb-b) oncogene homolog, avian)	ERBB; HER1; mENA; ERBB1; PIG61	→	Activation of Akt therefore anti-apoptotic	A, B	up
BCL2L11	BCL2-like 11 (apoptosis facilitator)	BIM; BAM; BOD; BimL; BimEL; BIM-beta6; BIM-beta7; BIM-alpha6		activator of Bax/Bak, not Puma or p53-related	A	down
BTG1	B-cell translocation gene 1, anti-proliferative	involved in a t(8;12) in a case of B-CLL		BTG1 expression seems to be negatively regulated by Bcl-2, and exogenous expression of BTG1 induced apoptosis	A, B	down
S100A6	S100 calcium binding protein A6	2A9; PRA; 5B10; CABP; CACY		Proapoptotic	A, B	down
SMAD7	SMAD family member 7	CRCS3; MADH7; MADH8; FLJ16482		TGFbeta1-induced activation of ATM and p53 mediates apoptosis in a Smad7-dependent manner	A, B	down
STAT1	signal transducer and activator of transcription 1, 91kDa	ISGF-3; STAT91; DKFZp686B04100		ATM, p53, STAT1 (transcription activator) and c-Abl1 associate together- induction of apoptosis	A, B	down
MKRN1	makorin ring finger protein 1	RNF61; FLJ21334		transcriptional co-regulator and an E3 ligase, stimulating cell death by repressing p21 under stress conditions	A	down
KLF5	Kruppel-like factor 5 (intestinal)	CKLF; IKLF; BTEB2		KLF5 T↑→cell cycle arrest and apoptosis↑, p53-independent apoptosis	A, B	down
GADD45G	growth arrest and DNA-damage-inducible, gamma	CR6; DDIT2; GRP17; GADD45gamma		Pro-apoptotic after stress	A, B	down
PRKCD	protein kinase C, delta	MAY1; PKCD; MGC49908; nPKC-delta		actively involved in cell apoptosis in a stimulus and tissue specific manner; it both regulates the expression and function of apoptotic related proteins and is itself a target for caspases.	A	down
SCD	stearoyl-CoA desaturase (delta-9-desaturase)	SCD1; FADS5; SCDOS; MSTP008	┤	cell membrane fluidity and signal transduction, induction of either apoptosis or senescence	A, B	down
DEGs that impact is not clear-
CLU	clusterin	CLI; AAG4; APOJ; KUB1; SGP2; SGP-2; SP-40; TRPM2; TRPM-2; MGC24903	┤→	Can be both pro and anti-apoptotic	A, B	down
