# Supplementary material for: Gene and protein analysis reveals that p53 pathway is functionally inactivated in cytogenetically normal Acute Myeloid Leukemia and Acute Promyelocytic Leukemia
Source: BMC Med Genomics. 2017 Mar 24;10:18. doi: 10.1186/s12920-017-0249-2 (PMC5423421; doi:10.1186/s12920-017-0249-2)
Supplement: Supplementary file 11 — DEGs related to DNA repair. (XLS 32 kb) [file 12920_2017_249_MOESM11_ESM.xls]

## Sheet: DNA repair
		DEGs related to DNA repair
1	effect of p53 on this target	→	P53 is a transcriptional inducer of this gene
		┤	P53 is a transcriptional repressor of this gene
		→ ┤	P53 can be both a transcriptional inducer and a repressor of this gene
2	Description		Short description of DEG function as arised from the literature
3	Leukemic subtype	A (CN-AML), B (APL)	DEG expressed in either of the subtypes or in both (in the same direction)
4	Differential expression		up- gene expression is upregulated
			down- gene expression is downregulated
5			Genes that suggest activation of DNA repair
			Genes that suggest inhibition of DNA repair
Genes that suggest activation of DNA repair-
Official Symbol	Official Full Name	Other Aliases:	effect of p53 on this target	Description	Leukemic subtype	Differential expression
CASP2	caspase 2, apoptosis-related cysteine peptidase	ICH1; NEDD2; CASP-2; ICH-1L; ICH-1L/1S		recruits components of NHEJ (catalitic subunit of DNA-PK)	A, B	up
Genes that suggest inhibition of DNA repair-
GADD45A	growth arrest and DNA-damage-inducible, alpha	DDIT1; GADD45	┤→	induced by p53 in hypoxia. In response to nitric oxide, FoxO1 translocates from the cytoplasm to the nucleus and stimulates the expression of the DNA repair gene GADD45α, resulting in FoxO1-dependent DNA repair. GADD45 interaction with PCNA plays a role in nucleotide excision repair of DNA	B	down
RRM2	ribonucleotide reductase M2 polypeptide	p53R2 ; R2; RR2M	┤→	p53-dependent DNA repair↑	A, B	down
RAD23A	RAD23 homolog A (S. cerevisiae)	HHR23A; MGC111083		nucleotide excision repair (NER),a role in DNA damage recognition in BER	A, B	down
RAD51	RAD51 homolog (RecA homolog, E. coli) (S. cerevisiae)	RECA; BRCC5; HRAD51; RAD51A; HsRad51; HsT16930	┤	homologous recombination and repair of DNA, p53-dependent antirecombinogenic activity can be attributed to p53 binding to hRAD51 directly	B	down
PCNA	proliferating cell nuclear antigen	MGC8367	┤	speeds DNA replication and repair	B	down
DUT	deoxyuridine triphosphatase	dUTPase; FLJ20622	┤	Part of repair process which is self-defeating and leads to DNA fragmentation and cell death.	B	down
S100A11	S100 calcium binding protein A11	MLN70; S100C		targets Rad54B (HR) to sites of DNA DSB repair sites	A	down
GTF2B	general transcription factor IIB	TF2B; TFIIB		differential cofactor for p53 action after distinct types of DNA damage	B	down
