# Supplementary material for: Gene and protein analysis reveals that p53 pathway is functionally inactivated in cytogenetically normal Acute Myeloid Leukemia and Acute Promyelocytic Leukemia
Source: BMC Med Genomics. 2017 Mar 24;10:18. doi: 10.1186/s12920-017-0249-2 (PMC5423421; doi:10.1186/s12920-017-0249-2)
Supplement: Supplementary file 12 — DEGs related oxidative stress. (XLS 33 kb) [file 12920_2017_249_MOESM12_ESM.xls]

## Sheet: oxidative stress
		DEGs related oxidative stress
1	effect of p53 on this target	→	P53 is a transcriptional inducer of this gene
		┤	P53 is a transcriptional repressor of this gene
		→ ┤	P53 can be both a transcriptional inducer and a repressor of this gene
2	Description		Short description of DEG function as arised from the literature
3	Leukemic subtype	A (CN-AML), B (APL)	DEG expressed in either of the subtypes or in both (in the same direction)
4	Differential expression		up- gene expression is upregulated
			down- gene expression is downregulated
5			Genes that suggest inhibition of ROS defence
Genes that suggest inhibition of ROS defence since no induction by p53-
Official Symbol	Official Full Name	Other Aliases:	effect of p53 on this target	Description	Leukemic subtype	Differential expression
SESN2	sestrin 2	HI95; SES2; SEST2; DKFZp761M0212; DKFZp761M02121	→	decreasing the levels of ROS=anti-oxidant	A	down
SOD2	superoxide dismutase 2, mitochondrial	IPO-B; MNSOD; MVCD6; Mn-SOD	┤→	mitochondrial antioxidant system, high p53 repress Mn-SOD→cellular ROS↑.	A, B	down
C12orf5	chromosome 12 open reading frame 5	TIGAR (TP53-induced glycolysis and apoptosis regulator)	→	anti-oxidant, blocking glycolysis	B	down
Genes that show increase in pro-oxidant response via induction of p53-
PRODH	proline dehydrogenase (oxidase) 1	POX; PIG6; SCZD4; HSPOX2; PRODH1; PRODH2; TP53I6; FLJ33744; MGC148078; MGC148079	→	ROS-generating pro-oxidant enzyme. Upregulation of this pro-oxidant enzyme leads to oxidative stress and consequently to apoptosis	B	up
