# Supplementary material for: Gene and protein analysis reveals that p53 pathway is functionally inactivated in cytogenetically normal Acute Myeloid Leukemia and Acute Promyelocytic Leukemia
Source: BMC Med Genomics. 2017 Mar 24;10:18. doi: 10.1186/s12920-017-0249-2 (PMC5423421; doi:10.1186/s12920-017-0249-2)
Supplement: Supplementary file 13 — DEGs related to transcription of p53 gene. (XLS 31 kb) [file 12920_2017_249_MOESM13_ESM.xls]

## Sheet: p53 transcription
		DEGs related to transcription of p53 gene
1	effect of p53 on this target	→	P53 is a transcriptional inducer of this gene
		┤	P53 is a transcriptional repressor of this gene
		→ ┤	P53 can be both a transcriptional inducer and a repressor of this gene
2	Description		Short description of DEG function as arised from the literature
3	Leukemic subtype	A (CN-AML), B (APL)	DEG expressed in either of the subtypes or in both (in the same direction)
4	Differential expression		up- gene expression is upregulated
			down- gene expression is downregulated
5			Genes that suggest increased transcription of p53 gene
			Genes that suggest decreased transcription of p53 gene
Genes that suggest increased transcription of p53 gene-
Official Symbol	Official Full Name	Other Aliases:	effect of p53 on this target	Description	Leukemic subtype	Differential expression
TP53	tumor protein p53	FLJ92943, LFS1, TRP53		p53 mediates an autoregulatory positive loop of self transcription	A,B	up
ZMAT3	zinc finger, matrin type 3	WIG1; WIG-1; PAG608; FLJ12296; MGC10613	→	binds to double-stranded RNA and enhances p53 mRNA stability by binding to the 3'UTR in a positive feedback loop	A	up
EGR1	early growth response 1	TIS8; AT225; G0S30; NGFI-A; ZNF225; KROX-24; ZIF-268	→	induce p53 expression	A	up
TXN	thioredoxin	TRX; TRX1; MGC61975; DKFZp686B1993		can upregulate p53 gene expression	A	up
BCL6	B-cell CLL/lymphoma 6	BCL5; LAZ3; BCL6A; ZNF51; ZBTB27		repression of p53-gene transcription	A, B	down
SOD2	superoxide dismutase 2, mitochondrial	Mn-SOD; IPO-B; MNSOD; MVCD6	┤→	overexpression of MnSOD decrease p53 gene expression	A, B	down
KLF4	Kruppel-like factor 4 (gut)	EZF; GKLF		suppresses the expression of p53 by directly acting on its promoter	A, B	down
PAX5	paired box 5	BSAP		inhibits p53 gene transcription	A, B	down
Genes that suggest decreased transcription of p53 gene-
NFIC	nuclear factor I/C (CCAAT-binding transcription factor)	NFI; CTF; CTF5; NF-I; MGC20153		transcription factor, activator of p53 gene promotor	A, B	down
PRKCD	protein kinase C, delta	MAY1; PKCD; MGC49908; nPKC-delta		transactivates TP53 expression at the transcriptional level	A	down
ETS1	v-ets erythroblastosis virus E26 oncogene homolog 1 (avian)	ETS-1; EWSR2; FLJ10768		activator of p53 transcription	B	down
ETS2	v-ets erythroblastosis virus E26 oncogene homolog 2 (avian)	ETS2IT1		activator of p53 transcription	B	down
