# Supplementary material for: Gene and protein analysis reveals that p53 pathway is functionally inactivated in cytogenetically normal Acute Myeloid Leukemia and Acute Promyelocytic Leukemia
Source: BMC Med Genomics. 2017 Mar 24;10:18. doi: 10.1186/s12920-017-0249-2 (PMC5423421; doi:10.1186/s12920-017-0249-2)
Supplement: Supplementary file 14 — DEGs related to transcriptional functioning of p53. (XLS 37 kb) [file 12920_2017_249_MOESM14_ESM.xls]

## Sheet: p53 transcriptional functioning
		DEGs related to transcriptional functioning of p53
1	effect of p53 on this target	→	P53 is a transcriptional inducer of this gene
		┤	P53 is a transcriptional repressor of this gene
		→ ┤	P53 can be both a transcriptional inducer and a repressor of this gene
2	Description		Short description of DEG function as arised from the literature
3	Leukemic subtype	A (CN-AML), B (APL)	DEG expressed in either of the subtypes or in both (in the same direction)
4	Differential expression		up- gene expression is upregulated
			down- gene expression is downregulated
5			Genes that suggest increased p53 transcriptional functioning
			Genes that suggest decreased p53 transcriptional functioning
			Genes that appear more than once
Genes that suggest increased p53 transcriptional functioning-
Official Symbol	Official Full Name	Other Aliases:	effect of p53 on this target	Description	Leukemic subtype	Differential expression
ZNF148	zinc finger protein 148	ZBP-89;BERF-1; BFCOL1; ZFP148; pHZ-52; HT-BETA		enhance p53 transcriptional activity by retaining it in the nucleus	A	up
DDX17	DEAD (Asp-Glu-Ala-Asp) box polypeptide 17	P72; RH70; DKFZp761H2016		less potent co-activator of p53 transcriptional activity	A, B	up
YEATS4	YEATS domain containing 4	GAS41; YAF9; NUBI-1; 4930573H17Rik; B230215M10Rik		repression of p53 transcriptional activity	B	down
HIST1H1C	histone cluster 1, H1c	H1C; H1.2; H1F2; MGC3992		repress p53-dependent and p300-mediated chromatin transcription	B	down
ID2	inhibitor of DNA binding 2, dominant negative helix-loop-helix protein	GIG8; ID2A; ID2H; bHLHb26; MGC26389	→	negative transcriptional regulator	B	down
E2F8	E2F transcription factor 8	FLJ23311		repressor of E2F/proliferation, deficiency in E2f7 and E2f8 led to an increase in E2f1 and p53 protein and p53 tr. activity.	A, B	down
TFDP1	transcription factor Dp-1	DP1; Dp-1; DRTF1		transcription factors that heterodimerize with E2F proteins, p53 interacts with E2F1 and DP1, p53 can inhibit the transcriptional activity of E2F, and the expression of both E2F1 and DP1 can also downregulate p53-dependent transcription.	A, B	down
PADI4	peptidyl arginine deiminase, type IV	PAD4; PAD; PDI4; PDI5; PADI5	→	PADI4 (histone Arg citrullination) interact with HDAC2 and p53 and sit on p21, GADD45, and PUMA p53-target gene promoters àinhibition of expression. but they dissociate after DNA damage.	A, B	down
Genes that suggest decreased p53 transcriptional functioning-
MDM4	Mdm4 p53 binding protein homolog (mouse)	HDMX; MDMX; MRP1; MGC132766; DKFZp781B1423		inhibits p53 tr. activity	A, B	up
S100A6	S100 calcium binding protein A6	2A9; PRA; 5B10; CABP; CACY		higher p53 transcriptional activity	A, B	down
GTF2B	general transcription factor IIB	TF2B; TFIIB		differential cofactor for p53 action after distinct types of DNA damage	B	down
SP100	SP100 nuclear antigen	FLJ00340; FLJ34579; DKFZp686E07254		coactivator for HIPK2-mediated p53 activation	B	down
FTH1	ferritin, heavy polypeptide 1	FHC; FTH; PLIF; FTHL6; PIG15; MGC104426	┤	ferritin increases the transcriptional activity of p53	B	down
TADA2B	transcriptional adaptor 2B	ADA2B; MGC21874; ADA2(beta);		needed for optimal binding of acetyltransferase GCN5L to p53	B	down
HDAC4	histone deacetylase 4	HD4; AHO3; BDMR; HDACA; HA6116; HDAC-A; KIAA0288		needed for repression of G2/M promotors together with p53	A	down
Genes that impact is not clear-
MEF2C	myocyte enhancer factor 2C			Repression of p53-dependent transactivation	B	down
MEF2C	myocyte enhancer factor 2C			Repression of p53-dependent transactivation	A	up
RUNX2	runt-related transcription factor 2	CCD; AML3; CCD1; OSF2; CBFA1; PEA2aA; PEBP2A1; PEBP2A2; PEBP2aA; PEBP2aA1; MGC120022; MGC120023	┤	transcription factor, p53-dependent hypoxia-repressed genes	A	up
E2F2	E2F transcription factor 2	E2F-2		E2F2 can both induce and inhibit p53 function	A	down
PTTG1	pituitary tumor-transforming 1	Securin; EAP1; PTTG; HPTTG; TUTR1; MGC126883; MGC138276,		anaphase-promoting complex (APC) substrate, PTTG1 can both induce and inhibit p53 function	A, B	down
SP3	Sp3 transcription factor	SPR-2; DKFZp686O1631		co-operate functionally with p53 for the synergistic transactivation of the p21Cip1 promoter	A, B	down
TOP1	topoisomerase (DNA) I	TOPI		regulation at protein level	A	down
TOP2A	topoisomerase (DNA) II alpha 170kDa	TOP2; TP2A	┤	activation/or not of topoisomerase IIalpha protein,regulation at protein level	A, B	down
ASF1A	ASF1 anti-silencing function 1 homolog A (S. cerevisiae)	CIA; CGI-98; HSPC146; DKFZp547E2110		cooperates with p53 to make SAHF (senescence-associated heterochromatin foci)	B	down
BCL6	B-cell CLL/lymphoma 6	BCL5; LAZ3; BCL6A; ZNF51; ZBTB27		cell context-dependent	A, B	down
