# Supplementary material for: Gene and protein analysis reveals that p53 pathway is functionally inactivated in cytogenetically normal Acute Myeloid Leukemia and Acute Promyelocytic Leukemia
Source: BMC Med Genomics. 2017 Mar 24;10:18. doi: 10.1186/s12920-017-0249-2 (PMC5423421; doi:10.1186/s12920-017-0249-2)
Supplement: Supplementary file 15 — DEGs related to stability of p53 protein. (XLS 36 kb) [file 12920_2017_249_MOESM15_ESM.xls]

## Sheet: p53 stability
		DEGs related to stability of p53 protein
1	effect of p53 on this target	→	P53 is a transcriptional inducer of this gene
		┤	P53 is a transcriptional repressor of this gene
		→ ┤	P53 can be both a transcriptional inducer and a repressor of this gene
2	Description		Short description of DEG function as arised from the literature
3	Leukemic subtype	A (CN-AML), B (APL)	DEG expressed in either of the subtypes or in both (in the same direction)
4	Differential expression		up- gene expression is upregulated
			down- gene expression is downregulated
5			Genes that suggest increased stability of p53 protein
			Genes that suggest decreased stability of p53 protein
Genes that suggest increased p53 protein stability-
Official Symbol	Official Full Name	Other Aliases:	effect of p53 on this target	Description	Leukemic subtype	Differential expression
WT1	Wilms tumor 1	GUD; WAGR; WT33; WIT-2		WT1 protects p53 from degradation	A, B	up
LATS2	large tumor suppressor, homolog 2 (Drosophila)	FLJ13161, KPM	→	prevents Mdm2-driven p53 degradation	A, B	up
SOX4	SRY (sex determining region Y)-box 4	EVI16		stabilizes p53 protein by blocking Mdm2-mediated p53 ubiquitination and degradation	A	up
CASP2	caspase 2, apoptosis-related cysteine peptidase	ICH1; NEDD2; CASP-2; ICH-1L; ICH-1L/1S		Caspase-2 directly cleaves tMdm2 at Asp 367→ loss of the C-terminal RING domain responsible for p53 ubiquitination→ p53stability	A, B	up
ZNF148	zinc finger protein 148	ZBP-89;BERF-1; BFCOL1; ZFP148; pHZ-52; HT-BETA		binds p53 and Mdm2→nuclear retention of p53->stabilize p53	A	up
S100B	S100 calcium binding protein B	NEF; S100; S100beta		Can protect p53 from acquiring the modifications that target it for degradation	B	up
DHCR24	24-dehydrocholesterol reductase	seladin-1; KIAA0018; SELADIN1; Nbla03646;		Required for p53-mediated cellular response to ROS by p53 accumulation	B	up
MEG3	maternally expressed 3 (non-protein coding)	GTL2; FP504; prebp1; PRO0518; PRO2160; FLJ31163; FLJ42589; FLJ44703; NCRNA00023		induce p53 accumulation	B	up
RPS27	ribosomal protein S27	MPS1; MPS-1	┤	in vivo triplex with MDM2-p53 and competes with p53 for MDM2 binding	B	up
GTSE1	G-2 and S-phase expressed 1	B99		hGTSE-1↓--> S/G2-specific increase of p53 levels, after DNA damage shuttling p53 out of the nucleus	A	down
EP300	E1A binding protein p300	p300; KAT3B		also targets p53 for ubiquitination	A, B	down
SGK1	serum/glucocorticoid regulated kinase 1	SGK	┤→	activates MDM2-dependent p53 ubiquitylation	A, B	down
UBE2D1	ubiquitin-conjugating enzyme E2D 1 (UBC4/5 homolog, yeast)	SFT; UBCH5; UBC4/5; UBCH5A; E2(17)KB1		p53 is polyubiquitinated in the presence of E1, UbcH5 as E2 and MDM2 oncoprotein	A, B	down
DLGAP5	discs, large (Drosophila) homolog-associated protein 5	DLG7; HURP; KIAA0008	┤	Overexpression of HURP in HEK293 cells promoted the ubiquitination of p53 and its degradation by the proteasome	A, B	down
RAD23A	RAD23 homolog A (S. cerevisiae)	HHR23A; MGC111083		hHR23 binds to polyubiquitin chains formed on p53 and protects them from deubiquitylation→ delivers the polyubiquitylated p53 molecules to the proteasome	A, B	down
PTK2	PTK2 protein tyrosine kinase 2	FAK; FADK; FAK1; pp125FAK	┤	enhanced Mdm2-dependent p53 ubiquitination	B	down
Genes that suggest decreased p53 protein stability-
CUL4A	cullin 4A			E3 ubiquitin ligase component of a multimeric complex, physically associates with MDM2 and participates in the proteolysis of p53	B	up
UBE2I	ubiquitin-conjugating enzyme E2I (UBC9 homolog, yeast)	P18; UBC9; C358B7.1		E2 ligase for sumoylation, direct interaction of Ubc9 with p53	B	up
TTK	TTK protein kinase	MPS1; ESK; PYT; CT96; MPS1L1; FLJ38280		phoshorylates p53 at Thr18-->abrogates MDM2-mediated p53 ubiquitination	A, B	down
MAPK1	mitogen-activated protein kinase 1	ERK; ERK2;p38; MAPK1; p40; p41; ERK2; ERT1; MAPK2; PRKM1; PRKM2; P42MAPK; p41mapk		ERK1/2 activation→Ser15 p.P53→ dissociation of p53 from Mdm2	A, B	down
NQO2	NAD(P)H dehydrogenase, quinone 2	QR2; DHQV; DIA6; NMOR2		protects p53 against 20s proteasomal degradation leading to stabilization and activation of p53	A, B	down
VRK1	vaccinia related kinase 1	MGC117401; MGC138280; MGC142070		stability and nuclear localization↑	B	down
GADD45A	growth arrest and DNA-damage-inducible, alpha	DDIT1; GADD45	→	stabilizes p53	B	down
FTH1	ferritin, heavy polypeptide 1	FHC; FTH; PLIF; FTHL6; PIG15; MGC104426	┤	heavy subunit of ferritin, Ferritin stabilize p53	B	down
BUB1B	budding uninhibited by benzimidazoles 1 homolog beta (yeast)	BUBR1; SSK1; Bub1A; MAD3L; hBUBR1; BUB1beta	┤	At mitotic spindle damage p53 expression and stability↑ via BUB1B-mediated phosp	B	down
