# Supplementary material for: Gene and protein analysis reveals that p53 pathway is functionally inactivated in cytogenetically normal Acute Myeloid Leukemia and Acute Promyelocytic Leukemia
Source: BMC Med Genomics. 2017 Mar 24;10:18. doi: 10.1186/s12920-017-0249-2 (PMC5423421; doi:10.1186/s12920-017-0249-2)
Supplement: Supplementary file 16 — DEGs related to post-translational regulation of p53. (XLS 37 kb) [file 12920_2017_249_MOESM16_ESM.xls]

## Sheet: post-translational modification
		DEGs related to post-translational regulation of p53
1	effect of p53 on this target	→	P53 is a transcriptional inducer of this gene
		┤	P53 is a transcriptional repressor of this gene
		→ ┤	P53 can be both a transcriptional inducer and a repressor of this gene
2	Description		Short description of DEG function as arised from the literature
3	Leukemic subtype	A (CN-AML), B (APL)	DEG expressed in either of the subtypes or in both (in the same direction)
4	Differential expression		up- gene expression is upregulated
			down- gene expression is downregulated
5			Genes that indicate activating p53 post-translational modifications
			Genes that indicate repressing p53 post-translational modifications
			Genes that appear more than once
Genes that indicate activating p53 post-translational modifications-
Official Symbol	Official Full Name	Other Aliases:	effect of p53 on this target	Description	Leukemic subtype	Differential expression
	Phoshporylation-
LATS2	large tumor suppressor, homolog 2 (Drosophila)	FLJ13161, KPM	→	positive feedback loop with p53 that responds to cytoskeleton damage, prevents Mdm2-driven p53 degradation	A	up
HIPK1	homeodomain interacting protein kinase 1	Myak; Nbak2; KIAA0630; MGC26642; MGC33446; MGC33548		specific serine phosp.of p53, might induce Mdm2 transcription	A, B	up
AURKA	aurora kinase A	STK15; BTAK;AIK; ARK1; AURA; STK6; STK7; AURORA2; MGC34538	┤	Aurora A-mediated phosphorylation of Ser215 of p53 leads to inhibition of its transcriptional activation property	A, B	down
	Acetylation-
SOX4	SRY (sex determining region Y)-box 4	EVI16		enhances p53 acetylation by interacting with p300/CBP and facilitating p300/CBP/p53 complex formation	A	up
SKP2	S-phase kinase-associated protein 2 (p45)	FBL1; FLB1; FBXL1; MGC1366	┤	promots p300 degradation and suppresses p300-mediated acetylation of p53	B	down
HDAC4	histone deacetylase 4	HD4; AHO3; BDMR; HDACA; HA6116; HDAC-A; KIAA0288		Residues at the C-terminal of p53 are necessary for HDAC4 recruitment that otherwise are acetylated by PCAF, p300 and methylated by Set9	A	down
BAG2	BCL2-associated athanogene 2	BAG-2; KIAA0576; MGC149462; dJ417I1.2		abrogates deacetylation of p53 by SirT3	B	down
	Sumoylation-
SUMO1	SMT3 suppressor of mif two 3 homolog 1 (S. cerevisiae)	GMP1; PIC1; SMT3; UBL1; DAP-1; OFC10; SENP2; SMT3C; SMT3H3; SUMO-1		sumoylation has an inhibitory effect on p53 binding to DNA	B	down
Genes that indicate repressing p53 post-translational modifications-
	Phoshporylation-
VRK1	vaccinia related kinase 1	MGC117401; MGC138280; MGC142070		phosphorylate P53 at Thr18--> promotes the stability and nuclear accumulation of a transcriptionally active p53	B	down
TP53RK	TP53 regulating kinase	PRPK; BUD32; Nori-2; Nori-2p; dJ101A2; C20orf64		phosphorylate p53 at Ser15--> transcriptional activity of p53 ↑	B	down
	Acetylation-
EP300	E1A binding protein p300	p300; KAT3B		histone acetyltransferase, transcriptional co-activator after stress	A, B	down
KAT2B	K(lysine) acetyltransferase 2B	PCAF;P; CAF; P/CAF	→	histone acetyl transferase, binds p300 and CBP	A, B	down
CARM1	coactivator-associated arginine methyltransferase 1	PRMT4		co-activator of p53, facilitates p53-mediated transcription together with p300	A, B	down
MDM4	Mdm4 p53 binding protein homolog (mouse)	HDMX; MDMX; MRP1; MGC132766; DKFZp781B1423		inhibits p53 tr. activity by inhibition of p300/CBP-mediated acetylation of p53	A, B	up
TADA2B	transcriptional adaptor 2B	ADA2B; MGC21874; ADA2(beta);		needed for optimal binding of acetyltransferase GCN5L to p53	B	down
Genes which impact is not clear-
EID1	EP300 interacting inhibitor of differentiation 1	CRI1; EID-1; RBP21; PTD014; C15orf3; PNAS-22; IRO45620; MGC138883; MGC138884		Inhibitor of CBP/p300-dependent transcription in a tissue-specific manner	A	up
EID1	EP300 interacting inhibitor of differentiation 1	CRI1; EID-1; RBP21; PTD014; C15orf3; PNAS-22; IRO45620; MGC138883; MGC138884		Inhibitor of CBP/p300-dependent transcription in a tissue-specific manner	B	down
CDC14B	CDC14 cell division cycle 14 homolog B (S. cerevisiae)	CDC14B3; Cdc14B1; Cdc14B2; hCDC14B		interacts with and dephosphorylates p53. Outcome is not clear	B	down
